# Supplementary material for: Calcium and phosphorus supplemented diet increases bone volume after thirty days of high speed treadmill exercise in adult mice
Source: Sci Rep. 2022 Aug 26;12:14616. doi: 10.1038/s41598-022-19016-8 (PMC9418142; doi:10.1038/s41598-022-19016-8)
Supplement: Supplementary file 1 — Supplementary Information. [file 41598_2022_19016_MOESM1_ESM.xlsx]

## Sheet: Bone Data
Group	Cage	Length	Ixx[mm^4]	Iyy[mm^4]	Imax[mm^4]	Imin[mm^4]	BArea[mm^2]	TRI-Ct.Th	BMD	VOX-BV	VBMC	Yield Stress (MPa)	Ultimate Stress (MPa)	Failure Stress (MPa)	Yield Strain (microstrain)	Ultimate Strain (microstrain)	Failure Strain (microstrain)	Post-Yield Strain (microstrain)	Yield Force (N)	Ultimate Force (N)	Failure Force (N)	Yield Deformation (microns)	Ultimate Deformation (microns)	Failure Deformation (microns)	Post-Yield Deformation (microns)	Modulus (GPa)	Stiffness (N/mm)	Pre-Yield Work (mJ)	Post-Yield Work (mJ)	Total Work (mJ)	Pre-Yield Toughness (MPa)	Post-Yield Toughness (MPa)	Total Toughness (MPa)
B	1	18.288	0.1771	0.09219	0.17764	0.09166	0.80556	0.226	1210.82	0.145	175.569	206.332	227.091	146.781	17119	22676	57286.2	40167.1	19.68	21.66	14	212.747	281.806	711.924	499.177	13.8971	106.659	2.2718	9.0597	11.3315	1.9166	7.6431	9.5597
B	2	18.132	0.16222	0.09534	0.16333	0.09423	0.81939	0.232	1211.05	0.1475	178.63	202.911	212.143	211.469	21247.6	24008.6	24251.2	3003.61	21.1	22.06	21.99	227.166	256.685	259.279	32.1127	10.525	102.369	2.6338	0.69541	3.3293	2.3691	0.62551	2.9946
B	3	18.408	0.10763	0.07553	0.11363	0.06953	0.66521	0.209	1211.31	0.1197	144.994
B	5	18.264	0.15461	0.08036	0.155	0.07997	0.73118	0.198	1222.43	0.1316	160.872	159.08	186.13		15591.9	38942			14.82	17.34		172.103	429.842			11.7516	99.1835	1.3972			1.3587
B	6	17.964	0.11498	0.06801	0.11885	0.06415	0.64369	0.192	1181.99	0.1159	136.992	187.218	207.022		15652.2	29365.7			15.22	16.83		212.697	399.049			13.642	81.613	1.7731			1.605
B	7	18.804	0.18423	0.10441	0.18447	0.10418	0.84042	0.229	1220.52	0.1513	184.664	110.249	152.714	152.591	16422	31678	31764.2	15342.3	17.94	24.85	24.83	157.462	303.744	304.57	147.109	7.8763	133.666	1.5089	3.1854	4.6942	0.96706	2.0416	3.0086
B	8	18.672	0.17498	0.09502	0.17533	0.09466	0.80397	0.225	1219.12	0.1447	176.406	174.401	210.146	105.217	14525.3	23434.1	59767.9	45242.6	18.15	21.87	10.95	185.441	299.179	763.046	577.605	14.018	114.269	1.8545	8.9862	10.8408	1.3958	6.7634	8.1592
B	9	18.276	0.10778	0.0658	0.11081	0.06276	0.65288	0.207	1188.62	0.1175	139.662	181.005	183.123		10539	11212.6			14.53	14.7		151.344	161.017			21.8926	122.379	1.2715			1.103
B	10	18.432	0.16604	0.08493	0.16605	0.08493	0.82116	0.233	1233.3	0.1478	182.282	250.031	264.962		18127.2	20751.9			25.12	26.62		216.857	248.256			15.5851	130.886	2.9805			2.4799
B	11	18.3	0.13259	0.07948	0.13701	0.07506	0.69929	0.202	1185.73	0.1259	149.283	128.136	166.588	109.591	13639.2	33703.1	43776.7	30137.5	12.23	15.9	10.46	149.012	368.216	478.273	329.261	10.8836	95.0812	1.0113	4.3918	5.403	0.96979	4.2117	5.1814
B	12	18.036	0.16057	0.0836	0.16199	0.08218	0.77599	0.226	1238.83	0.1397	173.064
B	13		0.10426	0.0618	0.10724	0.05882	0.62501	0.199	1236.4	0.1125	139.095
B	14	18.516	0.15477	0.09726	0.1549	0.09714	0.77126	0.218	1222.69	0.1388	169.71	178.041	186.397		14176.4	16570.7			18.75	19.63		158.841	185.667			15.0544	141.498	1.6426			1.392
B	15	18.156	0.14687	0.08661	0.15091	0.08257	0.74285	0.209	1281.23	0.1337	171.3	160.94	192.409		15266.2	24385.6			16.57	19.81		168.036	268.414			12.3758	115.761	1.495			1.3192
B	16	18.348	0.12379	0.07474	0.1267	0.07184	0.72626	0.223	1242.36	0.1307	162.377	205.232	216.741		16505.6	18726.4			18.01	19.02		216.661	245.814			14.3399	95.8659	2.1334			1.852
B	23	18.6	0.19177	0.1043	0.1959	0.10017	0.85665	0.235	1270.73	0.1542	195.947	194.803	207.639	160.26	14612.2	17355.4	51020.5	36408.3	20.64	22	16.98	185.293	220.079	646.976	461.682	15.6821	131.031	2.1053	9.2902	11.3955	1.5669	6.9146	8.4816
B	96	17.844	0.14428	0.07541	0.14549	0.07419	0.71206	0.209	1213.07	0.1282	155.516	182.646	189.063	185.396	19002.6	23911.1	24934.9	5932.3	17.93	18.56	18.2	211.221	265.781	277.161	65.9398	10.7847	95.2478	2.056	1.2098	3.2659	1.8842	1.1087	2.993
B	109
C	19	18.336	0.10657	0.07176	0.11099	0.06734	0.66684	0.201	1225.86	0.12	147.103	198.14	205.888	80.0991	14589.8	16282.4	53000.8	38411	17.39	18.07	7.03	200.788	224.081	729.409	528.62	15.863	101.163	1.9423	6.2695	8.2118	1.6081	5.1906	6.7987
C	20	18.756	0.18167	0.10717	0.18372	0.10512	0.82038	0.211	1255.22	0.1477	185.396	189.12	199.391	193.534	17779.8	20666.4	23370.9	5591.19	22.28	23.49	22.8	182.232	211.818	239.538	57.3063	12.1763	139.958	2.1794	1.3229	3.5023	1.8049	1.0956	2.9005
C	21	18.336	0.11184	0.07962	0.11544	0.07602	0.68337	0.21	1253.31	0.123	154.157	203.303	214.056		16614.9	18853.2			18.34	19.31		212.348	240.954			14.0043	98.8483	2.1416			1.8575
C	25	18.54	0.17868	0.10264	0.18369	0.09763	0.80588	0.222	1209.02	0.1451	175.43
C	26	18.684	0.20312	0.11656	0.21019	0.1095	0.82138	0.21	1195.28	0.1478	176.663	99.4425	120.867	86.6008	13978.7	21671.9	44452.3	30473.5	15.41	18.73	13.42	150.943	234.014	479.998	329.055	8.4208	120.848	1.269	4.6781	5.9471	0.75839	2.7957	3.5541
C	27	18.468	0.14659	0.09227	0.15369	0.08517	0.76196	0.214	1215.21	0.1372	166.727	176.204	235.294	117.985	14535	26042.1	55160.9	40625.9	18.22	24.33	12.2	172.101	308.351	653.132	481.031	14.2596	124.528	1.6669	9.1281	10.795	1.3614	7.4556	8.817
C	29	18.72	0.18142	0.10812	0.18183	0.10771	0.82357	0.215	1254.59	0.1482	185.931	212.134	231.112	85.9485	15931.3	19971.4	54845.1	38913.8	23.25	25.33	9.42	185.438	232.463	638.387	452.949	15.3383	144.425	2.371	7.226	9.597	1.8586	5.6642	7.5227
C	31	18.864	0.19182	0.0936	0.19538	0.09004	0.81661	0.218	1210.76	0.147	177.981	174.009	195.071	188.495	16129.2	25602.5	27295.7	11166.5	19.58	21.95	21.21	171.347	271.986	289.973	118.626	12.569	133.131	1.8087	2.517	4.3257	1.5131	2.1056	3.6187
C	32	18.216	0.1199	0.06871	0.12184	0.06677	0.67592	0.21	1250.06	0.1217	152.133	206.272	209.237		15921.5	16582.2			17.39	17.64		216.082	225.048			15.074	93.6385	2.0611			1.8013
C	33	18.336	0.16392	0.0856	0.16492	0.08461	0.76539	0.21	1214.15	0.1378	167.31	204.089	213.101	104.078	16555.8	18549.7	42277.2	25721.5	18.57	19.39	9.47	219.254	245.661	559.894	340.639	14.0715	96.6795	2.2535	4.3585	6.612	1.8701	3.617	5.4871
C	34	18.468	0.16702	0.08953	0.16862	0.08792	0.79002	0.225	1268.78	0.1422	180.42	211.131	219.056	215.565	18983.9	20517.7	20700.4	1716.54	22.38	23.22	22.85	217.572	235.151	237.245	19.673	12.5738	116.294	2.6462	0.45004	3.0962	2.1782	0.37044	2.5486
C	35	18.768	0.19907	0.11155	0.20396	0.10666	0.86063	0.224	1247.43	0.1549	193.226	171.125	188.059	172.841	21415.2	25655.4	29328.1	7912.84	22.94	25.21	23.17	201.878	241.85	276.471	74.5932	8.8118	125.308	2.4967	1.8129	4.3096	1.9757	1.4346	3.4103
C	36	18	0.14303	0.08214	0.14466	0.08052	0.72392	0.21	1245.09	0.1303	162.235	180.415	195.748	194.623	18410.5	23785.5	23982.1	5571.6	17.65	19.15	19.04	201.055	259.754	261.901	60.8457	11.2377	100.669	1.9066	1.1284	3.035	1.7846	1.0562	2.8408
C	46	18.72	0.13297	0.09746	0.13789	0.09254	0.73849	0.208	1248.22	0.1329	165.889	196.585	227.364		16184.1	23073.9			20.95	24.23		198.079	282.404			15.2546	132.827	2.1445			1.6442
C	50	18.432	0.16157	0.0907	0.16215	0.09012	0.75369	0.208	1241.26	0.1357	168.439	201.113	226.032		19967.5	28019.5			20.5	23.04		222.22	311.831			11.0488	101.198	2.5057			2.2088
C	51	18.18	0.15867	0.08983	0.15993	0.08857	0.74172	0.201	1260.34	0.1335	168.256
C	57	18.744	0.11809	0.08127	0.12218	0.07718	0.71434	0.217	1277.69	0.1286	164.311	167.438	228.939		14717.6	24044.5			16.09	22		180.863	295.479			13.4014	104.796	1.6152			1.3678
C	69	18.756	0.15732	0.09101	0.16326	0.08506	0.78346	0.218	1235.77	0.141	174.244	197.866	205.356	105.967	13723.1	15468	43964	30240.9	19.55	20.29	10.47	175.487	197.8	562.2	386.713	17.0563	131.785	1.8887	5.2082	7.0969	1.4949	4.1221	5.6169
C	110	18.252	0.12717	0.08009	0.13113	0.07613	0.71647	0.218	1249.95	0.129	161.244	188.14	211.152	119.532	15257.8	20199.2	51115.4	35857.6	17.66	19.82	11.22	200.455	265.374	671.546	471.091	14.2962	102.142	1.957	6.0936	8.0506	1.587	4.9413	6.5282
C	138	18.36	0.12792	0.06938	0.13236	0.06493	0.68637	0.209	1227.48	0.1235	151.594
CE	4	18.684	0.13261	0.09217	0.14022	0.08456	0.7422	0.221	1252.46	0.1336	167.328
CE	30	18.432	0.13076	0.08458	0.13622	0.07912	0.69324	0.203	1190.09	0.1248	148.523	182.233	197.94	167.449	16780.9	24064.7	43634.3	26853.4	17.75	19.28	16.31	199.422	285.981	518.543	319.121	12.4943	102.406	1.9291	5.2129	7.1419	1.6665	4.5035	6.17
CE	58	18.684	0.16383	0.09667	0.1662	0.09431	0.82877	0.232	1251.02	0.1492	186.652	197.311	203.307	90.492	15553.7	17456.5	49676.6	34123	21.39	22.04	9.81	198.893	223.225	635.24	436.348	14.8268	125.696	2.354	7.1046	9.4586	1.6981	5.125	6.8231
CE	59	17.748	0.13211	0.08049	0.13553	0.07707	0.70679	0.208	1212.98	0.1272	154.291	187.056	230.083	114.027	16334.4	26364.3	67243.6	50909.2	17.52	21.55	10.68	206.542	333.366	850.266	643.725	12.9583	95.9859	1.9798	8.4306	10.4104	1.6717	7.1185	8.7903
CE	60	18.924	0.16952	0.10507	0.17491	0.09968	0.7986	0.222	1255.07	0.1437	180.354	165.507	174.055		13107.1	16828.5			19.75	20.77		152.994	196.433			15.4812	158.266	1.6332			1.1725
CE	61	18.504	0.15727	0.09801	0.15892	0.09635	0.76396	0.213	1238.79	0.1375	170.334	193.098	195.177	98.4385	14149.7	14591.8	37752.6	23602.9	20.44	20.66	10.42	189.06	194.966	504.426	315.367	15.9994	126.752	2.154	4.8323	6.9863	1.5229	3.4167	4.9396
CE	62	18.576	0.17623	0.097	0.18005	0.09318	0.80269	0.218	1273.49	0.1445	184.02	171.073	182.893	167.763	18213.2	20717.2	21611.9	3398.66	21.71	23.21	21.29	190.566	216.765	226.126	35.5603	10.7682	130.606	2.2152	0.80006	3.0153	1.6683	0.60254	2.2709
CE	63	18.54	0.15432	0.08053	0.15831	0.07654	0.75337	0.219	1245.72	0.1356	168.919	216.704	216.809		16854.9	17300.6			20.63	20.64		226.406	232.393			14.8839	105.484	2.5512			1.9951
CE	65		0.1569	0.09451	0.15837	0.09304	0.74658	0.206	1243.43	0.1344	167.117	173.107	189.689	176.941	13697.5	23270.9	39749.5	26051.9	18.06	19.79	18.46	163.815	278.307	475.381	311.566	14.785	128.978	1.6853	5.869	7.5543	1.3507	4.7038	6.0545
CE	66
CE	67	18.564	0.15329	0.10053	0.15453	0.09928	0.77155	0.208	1247.01	0.1389	173.209	184.173	191.204	185.886	16941.9	24697.8	26081.4	9139.53	20.43	21.21	20.62	206.773	301.433	318.32	111.546	12.3954	112.66	2.3031	2.3328	4.636	1.7012	1.7231	3.4242
CE	68	18.468	0.15598	0.0947	0.15771	0.09296	0.74809	0.21	1243.43	0.1347	167.49
CE	70	18.468	0.15623	0.10026	0.15958	0.09691	0.82399	0.241	1240.49	0.1483	183.964
CE	71	18.444	0.13115	0.08436	0.13443	0.08107	0.71156	0.205	1244.5	0.1281	159.421	204.629	206.92	84.4551	17398.6	17838.3	46135	28736.4	19.65	19.87	8.11	217.9	223.407	577.795	359.894	13.2459	101.563	2.3616	4.7619	7.1235	1.9637	3.9595	5.9231
CE	73	18.756	0.1904	0.0942	0.19275	0.09185	0.81358	0.213	1216.67	0.1464	178.12	205.822	208.965	208.203	16054.8	16604.6	16665.7	610.941	21.61	21.94	21.86	185.699	192.059	192.766	7.0665	15.0621	136.724	2.1405	0.15397	2.2944	1.7625	0.12679	1.8893
CE	74	18.804	0.15344	0.10353	0.16275	0.09423	0.77913	0.21	1246.78	0.1402	174.799	188.806	201.198		16861.6	19289			20.57	21.92		207	236.799			12.8686	114.204	2.353			1.7592
CE	75	18.66	0.17596	0.08858	0.17615	0.08839	0.79369	0.222	1253.08	0.1429	179.066	206.244	214.455		17084.4	19935.5			21.35	22.2		213.719	249.385			13.7955	114.159	2.4936			1.9256
CE	76	18.348	0.14727	0.09081	0.15319	0.08489	0.73713	0.205	1242.84	0.1327	164.925	203.295	204.863		15562.6	16266.1			19.45	19.6		201.314	210.414			15.4802	114.493	2.1395			1.7287
CE	93	18.444	0.17717	0.10124	0.18028	0.09813	0.80333	0.218	1237.83	0.1446	178.991
CE	125	18.312	0.10971	0.07477	0.11185	0.07262	0.67769	0.212	1280.9	0.122	156.27	213.859	239.141		16761.9	21397.7			18.61	20.81		213.201	272.166			14.4903	99.1353	2.1677			1.9585
CE+	24	18.516	0.1668	0.08156	0.16804	0.08032	0.74994	0.203	1211.12	0.135	163.502	184.087	186.355		13393.9	14834.4			17.86	18.08		187.888	208.095			16.2583	112.446	1.8914			1.3898
CE+	98	18.228	0.11937	0.08184	0.12561	0.0756	0.71167	0.212	1245.2	0.1281	159.51	177.165	200.367		15330.5	19005.4			16.57	18.74		194.836	241.541			13.3276	98.0807	1.7763			1.4944
CE+	99	18.612	0.18979	0.11578	0.19197	0.1136	0.81725	0.204	1247.26	0.1471	183.472	133.092	168.112	130.596	14373.1	23858.9	39043.9	24670.8	16	20.21	15.7	155.436	258.02	422.236	266.8	10.8515	120.63	1.3338	4.5497	5.8835	1.0259	3.4995	4.5255
CE+	100	17.904	0.11966	0.06966	0.12632	0.063	0.68297	0.211	1239.16	0.1229	152.293	176.158	206.253	129.446	13869.4	19181.5	49345.2	35475.8	15.16	17.75	11.14	187.057	258.702	665.519	478.463	15.1823	96.8766	1.5456	6.9667	8.5123	1.3316	6.0023	7.3339
CE+	101	18.384	0.15285	0.09758	0.15944	0.09099	0.73764	0.205	1214.92	0.1328	161.341	184.662	193.088	134.011	15406.4	17885.5	29918.5	14512.1	20.38	21.31	14.79	195.507	226.966	379.664	184.157	14.0754	122.413	2.1744	3.6845	5.859	1.5526	2.6309	4.1834
CE+	103	18.192	0.15392	0.09472	0.15475	0.09389	0.78656	0.218	1261.96	0.1416	178.694	218.807	228.697	160.799	15352.2	17327.3	37370.3	22018.1	19.69	20.58	14.47	190.534	215.046	463.797	273.264	16.7595	121.519	2.0521	4.2787	6.3308	1.8374	3.8312	5.6685
CE+	104	18.792	0.2026	0.10854	0.20742	0.10372	0.88241	0.231	1217.61	0.1588	193.356	210.891	256.293	101.859	13579.2	20351	41041.6	27462.4	24.99	30.37	12.07	164.477	246.5	497.112	332.635	18.5278	181.26	2.1698	6.3615	8.5313	1.5117	4.4322	5.944
CE+	106	18.048	0.13042	0.08366	0.13481	0.07926	0.74069	0.225	1241.04	0.1333	165.43	202.718	225.4	221.451	17606.1	23596.2	25494.4	7888.27	20.02	22.26	21.87	199.607	267.519	289.039	89.4321	13.4946	117.55	2.13	1.9255	4.0555	1.9024	1.7198	3.6221
CE+	107	18.564	0.16425	0.09408	0.16506	0.09327	0.74726	0.202	1270.84	0.1345	170.928
CE+	108	18.432	0.16578	0.10445	0.1749	0.09534	0.79912	0.224	1264.03	0.1438	181.767	178.082	184.288	132.662	14039.3	23610.1	46785.8	32746.4	19.8	20.49	14.75	185.827	312.507	619.264	433.437	14.9137	125.276	2.0377	8.2543	10.2919	1.3846	5.6088	6.9934
CE+	111	18.132	0.14989	0.08812	0.15199	0.08602	0.76275	0.222	1244.17	0.1373	170.824	199.11	215.935	151.208	16293.4	21986.1	54116.7	37823.3	18.58	20.15	14.11	208.954	281.96	694.017	485.063	13.937	101.41	2.1483	8.3167	10.465	1.7952	6.9496	8.7447
CE+	112	18.468	0.1092	0.07671	0.116	0.06991	0.68359	0.216	1276.81	0.123	157.047	207.677	208.574	95.0918	16736.1	17015.2	56684.6	39948.5	18.52	18.6	8.48	215.501	219.094	729.894	514.393	13.9264	96.4487	2.2225	6.2904	8.5129	1.9355	5.4781	7.4136
CE+	113		0.11827	0.07795	0.1249	0.07132	0.66025	0.197	1237.39	0.1188	147.002	191.711	196.415		15592.3	20564.3			17.12	17.54		207.102	273.142			14.0788	94.6561	1.9689			1.66
CE+	114	18.3	0.13378	0.07806	0.13412	0.07772	0.72143	0.216	1233.63	0.1299	160.249
CE+	115	18.084	0.1657	0.09334	0.16997	0.08907	0.75064	0.208	1231.75	0.1351	166.41
CE+	116	18.336	0.16805	0.10694	0.17024	0.10475	0.79467	0.216	1257.03	0.143	179.755	191.955	193.323	158.746	16821.1	17519.5	28467.6	11646.5	21.04	21.19	17.4	204.739	213.239	346.495	141.756	12.9694	116.793	2.3959	2.7032	5.0991	1.7959	2.0262	3.8221
CE+	117	18.552	0.18901	0.10121	0.1896	0.10062	0.82189	0.221	1250.39	0.1479	184.933	137.977	161.655	153.619	15904.3	22569.2	27649.7	11745.3	19.23	22.53	21.41	154.627	219.425	268.819	114.192	10.0618	144.237	1.5956	2.466	4.0616	1.1775	1.8199	2.9975
CE+	118	18.312	0.13513	0.0776	0.13981	0.07292	0.70677	0.21	1228.77	0.1272	156.3	190.518	204.199	143.87	16326.4	20769.2	39364.4	23038	16.99	18.21	12.83	203.849	259.321	491.498	287.649	13.3854	95.6028	1.8992	4.5751	6.4743	1.7056	4.1089	5.8146
CE+	122	18.48	0.17181	0.09918	0.17692	0.09408	0.79414	0.217	1229.88	0.1429	175.749	182.828	192.729	177.207	19019.4	23211.6	26272.9	7253.49	21.79	22.97	21.12	201.099	245.425	277.793	76.6938	10.9493	123.42	2.3686	1.729	4.0977	1.8796	1.3721	3.2517
CE+	126	18.636	0.16623	0.10023	0.17164	0.09481	0.78375	0.217	1237.94	0.1411	174.674
D	17	18.372	0.12311	0.07554	0.12574	0.0729	0.68534	0.208	1201.66	0.1234	148.284	184.655	211.67	161.744	17669.6	24167.7	46159.8	28490.2	16.2	18.57	14.19	220.903	302.141	577.084	356.181	12.3634	86.7589	1.8819	5.721	7.603	1.7158	5.2161	6.932
D	18	18.552	0.14538	0.08335	0.14548	0.08325	0.73528	0.214	1234.11	0.1324	163.396	221.537	253.154	100.507	18192.9	24019.7	40697.4	22504.4	19.97	22.82	9.06	211.687	279.485	473.541	261.854	13.6512	105.758	2.2866	4.2081	6.4947	2.18	4.012	6.1921
D	22	18.504	0.14184	0.09706	0.14556	0.09334	0.77622	0.221	1197.31	0.1397	167.264	194.238	214.71	148.999	16330.8	21455.3	28059.6	11728.8	19.45	21.5	14.92	203.207	266.973	349.15	145.943	13.6076	109.505	2.1628	2.6644	4.8271	1.7358	2.1384	3.8741
D	37	18.3	0.16631	0.10323	0.17326	0.09628	0.82556	0.228	1215.21	0.1486	180.581	187.252	192.784	192.113	17865.8	18911.5	19175.5	1309.65	22.34	23	22.92	189.979	201.098	203.905	13.9263	11.9268	133.813	2.2868	0.31536	2.6021	1.8025	0.24858	2.0511
D	38	18.468	0.16439	0.09159	0.16793	0.08805	0.76123	0.211	1241.66	0.137	170.108	192.968	211.342	124.231	14887	19038.3	36805.4	21918.4	20.69	22.66	13.32	195.7	250.272	483.831	288.132	15.698	128.037	2.1835	5.0235	7.207	1.5491	3.5641	5.1133
D	39	18.528	0.163	0.10471	0.16313	0.10458	0.80841	0.22	1239.34	0.1455	180.324	231.027	257.225	196.434	18869.9	24320.3	36976.7	18106.8	22.84	25.43	19.42	222.772	287.116	436.534	213.762	14.3534	120.199	2.6737	4.5728	7.2465	2.2909	3.9179	6.2088
D	40	18.528	0.14363	0.0901	0.14757	0.08616	0.76212	0.222	1225.86	0.1372	168.188	196.818	203.748		14247.4	15444.1			20.45	21.17		189.773	205.713			16.4219	128.101	2.1347			1.5424
D	41	18.312	0.13435	0.07682	0.13662	0.07456	0.73407	0.225	1231.39	0.1321	162.666	202.587	216.86		15006.3	18406.7			18.31	19.6		197.175	241.854			15.8327	108.906	1.9868			1.673
D	42	18.408	0.16295	0.10856	0.1663	0.1052	0.82546	0.223	1256.29	0.1486	186.685	159.458	164.604		14946.1	17751.9			19.21	19.83		160.727	190.9			12.5548	140.647	1.6817			1.2981
D	43	18.48	0.17384	0.09637	0.17462	0.09558	0.81549	0.23	1259.53	0.1468	184.899	240.253	259.308		15845.2	20032.2			23.2	25.04		193.178	244.223			17.617	139.537	2.4456			2.0773
D	44	18.216	0.10578	0.07111	0.10909	0.0678	0.67491	0.217	1223.13	0.1215	148.611	197.162	220.903		15121.5	26372.8			16.61	18.61		200.296	349.328			14.8596	94.5098	1.8679			1.674
D	45	18.468	0.14077	0.09033	0.1431	0.088	0.73779	0.214	1228.03	0.1328	163.083	203.174	209.253		14858.7	16317.7			19.72	20.31		191.6	210.413			15.912	119.77	2.0934			1.6726
D	47	18.456	0.13625	0.08198	0.14084	0.07739	0.72537	0.209	1254.59	0.1306	163.85
D	48	18.648	0.1535	0.10523	0.15572	0.10301	0.83362	0.242	1218.05	0.1501	182.829	198.758	200.812	200.127	18205.5	18628.7	18797.5	591.992	23.22	23.46	23.38	205.631	210.411	212.318	6.6866	12.5298	129.597	2.5552	0.1563	2.7115	1.9365	0.11845	2.0549
D	49	18.504	0.17391	0.1035	0.17511	0.1023	0.80059	0.214	1237.94	0.1441	178.388	261.212	295.512		17186.5	37626.3			25.36	28.69		215.723	472.281			17.9624	138.935	2.8373			2.3283
D	52	18.996	0.18228	0.10789	0.1877	0.10248	0.85447	0.235	1223.1	0.1538	188.112	185.131	205.781	163.677	14523.6	19366	43295.8	28772.1	20.71	23.02	18.31	186.013	248.031	554.515	368.502	15.047	131.426	2.096	7.7665	9.8625	1.4629	5.4207	6.8837
D	53		0.21206	0.11208	0.21391	0.11024	0.88353	0.22	1228.07	0.159	195.263
D	54	18.684	0.16247	0.08588	0.16564	0.08271	0.81584	0.239	1255.88	0.1469	184.489	220.568	229.236	93.2034	17418.3	18912.3	49985	32566.8	21.63	22.48	9.14	218.786	237.552	627.847	409.062	14.3284	111.866	2.5943	6.0085	8.6027	2.1061	4.8779	6.9841
D	55	18.624	0.13613	0.07949	0.13991	0.07571	0.70894	0.207	1217.06	0.1276	155.296	212.433	227.195	116.872	14026.7	16178.2	29245.1	15218.4	19.14	20.47	10.53	195.754	225.78	408.14	212.386	18.248	117.809	2.0513	3.1816	5.233	1.6314	2.5303	4.1617
D	56	18.312	0.19488	0.09439	0.19498	0.09429	0.86552	0.232	1247.6	0.1558	194.375
DE	72	17.88	0.16399	0.08973	0.16702	0.0867	0.81093	0.238	1236.81	0.146	180.575	186.925	194.594	181.395	20132.9	25692.3	38930	18797.1	20.96	21.82	20.34	213.493	272.446	412.82	199.327	10.244	108.323	2.4395	4.2099	6.6494	2.0516	3.5406	5.5922
DE	77	18.504	0.16388	0.09239	0.1651	0.09117	0.79528	0.227	1257.47	0.1432	180.069	210.344	220.08		16507.1	20587.8			21.39	22.38		222.399	277.379			14.3804	108.539	2.6444			1.9301
DE	78	18.972	0.15992	0.10296	0.16218	0.1007	0.81439	0.226	1228.95	0.1466	180.165	178.878	186.717	177.733	17206.9	19985.2	21041	3834.11	20.31	21.2	20.18	193.307	224.519	236.38	43.0734	12.0481	121.766	2.1232	0.89517	3.0184	1.6646	0.70179	2.3664
DE	79	18.444	0.19057	0.10953	0.19061	0.10949	0.85235	0.232	1212.78	0.1534	186.041	211.822	223.997	151.213	17318.3	20093.5	34046.9	16728.5	24.01	25.39	17.14	203.184	235.743	399.449	196.265	14.0195	135.447	2.6649	4.3549	7.0198	2.0039	3.2747	5.2786
DE	80	18.54	0.16572	0.10459	0.16647	0.10384	0.81806	0.231	1271.91	0.1473	187.352	188.809	223.391	73.5618	15458.2	22460.9	48393.6	32935.4	22.33	26.42	8.7	195.899	284.642	613.281	417.382	14.5193	135.5	2.3902	6.3188	8.709	1.5948	4.2159	5.8107
DE	82	18.672	0.19118	0.09919	0.19544	0.09493	0.8588	0.24	1254.34	0.1546	193.92	207.262	213.218		15295.2	20704.6			22.62	23.27		194.625	263.458			15.9029	136.397	2.4287			1.7488
DE	83	17.916	0.12325	0.07696	0.12469	0.07552	0.70023	0.213	1251.46	0.126	157.684	142.589	164.909		11185.3	14243.2			14.31	16.55		139.777	177.989			16.3921	131.644	1.0996			0.87677
DE	84	18.504	0.18194	0.1101	0.19033	0.10171	0.83964	0.23	1263.25	0.1511	190.877
DE	85	18.468	0.12692	0.07549	0.13192	0.07049	0.70931	0.218	1211.99	0.1277	154.771	205.784	210.325		17632.9	19072.6			18.58	18.99		230.914	249.767			13.3545	92.0739	2.3384			1.9777
DE	86	18.492	0.15004	0.08657	0.15389	0.08272	0.7495	0.219	1230.24	0.1349	165.96	200.285	210.14	105.019	15194.7	18170.8	60552.2	45357.5	19.51	20.47	10.23	197.174	235.793	785.753	588.58	15.4479	115.963	2.1195	9.2313	11.3508	1.6767	7.303	8.9797
DE	87	18.516	0.19008	0.11181	0.19166	0.11022	0.8687	0.232	1240.67	0.1564	194.041	165.869	179.878	179.58	21485.6	26304.4	26384.6	4898.93	22.26	24.14	24.1	201.945	247.237	247.991	46.0454	8.6829	123.976	2.3969	1.0801	3.4771	1.9003	0.8563	2.7566
DE	88	18.6	0.12694	0.07586	0.13297	0.06983	0.71298	0.22	1241.66	0.1283	159.306	217.84	241.817	166.477	16080.9	20462.3	38565.4	22484.5	19.17	21.28	14.65	217.227	276.413	520.957	303.73	16.6574	108.515	2.189	5.3935	7.5825	1.8414	4.5372	6.3786
DE	90	18.192	0.2029	0.10423	0.20468	0.10246	0.85397	0.22	1252.82	0.1537	192.559	183.805	183.805	178.527	18292.7	18292.7	18442.4	149.705	21.94	21.94	21.31	200.446	200.446	202.086	1.6404	11.1572	121.539	2.3097	0.035474	2.3451	1.7658	0.027121	1.7929
DE	91	18.396	0.13679	0.07606	0.13726	0.07559	0.72168	0.211	1248.96	0.1299	162.24	161.152	169.528	153.685	17450	20425.2	24684.9	7234.89	15.97	16.8	15.23	192.923	225.816	272.91	79.9872	10.5595	94.6507	1.6543	1.3176	2.9719	1.5099	1.2026	2.7125
DE	92	18.528	0.20856	0.10999	0.21057	0.10798	0.8623	0.231	1243.47	0.1552	192.986	187.758	204.558	157.118	14110.6	23910.3	46450.5	32339.9	21.57	23.5	18.05	174.266	295.291	573.661	399.396	15.6333	145.424	2.1122	8.461	10.5733	1.4888	5.9636	7.4523
DE	95
DE	97	18.432	0.1367	0.09357	0.1412	0.08906	0.75361	0.222	1221.37	0.1356	165.617	221.233	256.445		14042.5	20662.2			19.54	22.65		178.087	262.038			18.5753	129.367	1.9028			1.6987
DE	124	18	0.14328	0.08788	0.14691	0.08425	0.73297	0.212	1272.25	0.1319	167.81	213.377	220.735		15438	17500.2			19.14	19.8		193.294	219.114			16.0391	114.907	2.0339			1.811
DE	134	18.36	0.13477	0.0918	0.1369	0.08967	0.76277	0.23	1256.29	0.1373	172.489	214.655	230.075		18472.9	21582			21.16	22.68		223.239	260.812			13.1501	107.267	2.5593			2.1484
DE	136	18.468	0.12815	0.08277	0.13321	0.07771	0.74622	0.225	1248	0.1343	167.606	201.702	220.096	130.028	18416.4	27020.8	57717.2	39300.8	19.08	20.82	12.3	234.321	343.8	734.365	500.045	12.332	91.6842	2.4008	7.3697	9.7705	1.9947	6.1232	8.1179
DE+	28	18.708	0.2375	0.12736	0.23804	0.12683	0.93511	0.232	1204.79	0.1683	202.766	201.816	231.53	189.376	17613.9	23904.3	38609.4	20995.5	25.47	29.22	23.9	193.203	262.201	423.498	230.294	13.0078	149.665	2.6668	6.1315	8.7983	1.9265	4.4293	6.3558
DE+	64	18.768	0.16555	0.11089	0.17681	0.09964	0.84607	0.242	1235.51	0.1523	188.168	154.683	186.223		11086.3	27347.7			19.47	23.44		132.4	326.604			17.3642	183.011	1.4166			0.94238
DE+	81	18.504	0.1633	0.09843	0.16384	0.09789	0.8008	0.228	1254.08	0.1441	180.713	177.571	199.71		14390.8	17755.8			19.57	22.01		154.147	190.192			14.688	151.123	1.6137			1.367
DE+	89	18.564	0.18498	0.11426	0.18921	0.11003	0.83306	0.224	1233.3	0.15	184.995	133.372	168.603	163.449	15737.6	28518.9	30085	14347.4	18.89	23.88	23.15	165.541	299.984	316.458	150.917	9.7596	131.411	1.6857	3.3676	5.0533	1.1315	2.2604	3.3919
DE+	94
DE+	102	18.252	0.23487	0.12565	0.23491	0.12562	0.91944	0.231	1241.63	0.1655	205.489	177.521	191.627	179.303	19600.7	25389.9	28618.6	9017.9	23.91	25.81	24.15	192.531	249.396	281.111	88.5798	10.2625	140.719	2.481	2.229	4.7101	1.8753	1.6848	3.5601
DE+	105	18.456	0.17632	0.09394	0.17816	0.0921	0.81636	0.22	1211.12	0.1469	177.914	219.731	246.295	130.416	16868.4	26180.4	69738.6	52870.2	21.01	23.55	12.47	203.266	315.478	840.359	637.092	14.7159	116.769	2.3598	11.4065	13.7663	2.0481	9.8998	11.9478
DE+	119	18.348	0.17319	0.09902	0.17815	0.09405	0.79495	0.218	1231.02	0.1431	176.159	152.762	155.747		15566.9	16427.7			16.89	17.22		199.995	211.055			11.5295	99.221	1.8547			1.3057
DE+	120	18.168	0.11415	0.06553	0.11735	0.06233	0.66432	0.21	1210.13	0.1196	144.732	210.076	223.294		14836.2	17065.1			16.37	17.4		197.202	226.828			16.4007	96.1487	1.7798			1.7183
DE+	121	18.12	0.11129	0.07394	0.11774	0.06749	0.67991	0.213	1256.29	0.1224	153.77	188.721	204.649	100.766	13895.4	17370.4	49929.6	36034.2	16.35	17.73	8.73	179.376	224.235	644.541	465.165	15.9145	106.807	1.612	5.8787	7.4907	1.4414	5.2564	6.6978
DE+	123	18.66	0.2156	0.11309	0.217	0.11169	0.88308	0.236	1246.31	0.159	198.163	200.066	217.318	170.713	20633.1	26828	44856	24223	23.31	25.32	19.89	233.871	304.09	508.433	274.562	12.4309	127.779	2.7244	6.192	8.9164	2.0629	4.6887	6.7516
DE+	127	17.76	0.13024	0.07276	0.13774	0.06527	0.71143	0.216	1249.77	0.1281	160.095	183.555	183.875		15252.4	15358.5			17.21	17.24		209.795	211.255			13.685	93.2828	2.0362			1.5789
DE+	128	18.24	0.18233	0.11358	0.1844	0.11151	0.83633	0.228	1222.32	0.1505	183.96	202.148	216.862	205.241	20161.1	24621.3	26146.3	5985.19	24.18	25.94	24.55	212.237	259.19	275.244	63.0064	11.234	127.649	2.7719	1.5908	4.3628	2.2014	1.2634	3.4647
DE+	129	18.48	0.1204	0.0791	0.12555	0.07395	0.73254	0.232	1228.25	0.1319	162.007	209.422	218.792	122.153	18434.9	21061.2	61763	43328.1	18.55	19.38	10.82	228.781	261.374	766.493	537.712	12.7459	90.9731	2.3262	7.6298	9.956	2.1161	6.9409	9.057
DE+	130	18.108	0.15796	0.09719	0.1584	0.09675	0.79552	0.222	1261.23	0.1432	180.608	176.302	181.221	71.4877	22326.1	23234.5	30435.9	8109.82	20.79	21.37	8.43	219.38	228.306	299.068	79.6882	8.7564	105.084	2.4617	0.98562	3.4474	2.1245	0.85061	2.9751
DE+	131	18.312	0.17623	0.08382	0.17757	0.08248	0.78743	0.217	1247.41	0.1417	176.758	167.256	221.918		14955.9	27400.7			16.37	21.72		171.089	313.452			13.1476	112.488	1.534			1.3701
DE+	132	18.096	0.12569	0.0775	0.12926	0.07393	0.71129	0.219	1217.28	0.128	155.811	195.096	208.603	103.127	15872.1	19085.2	52232.4	36360.3	16.61	17.76	8.78	192.482	231.448	633.428	440.945	14.3688	100.875	1.7503	5.936	7.6863	1.6952	5.7493	7.4446
DE+	133	18.444	0.15292	0.0934	0.15693	0.08938	0.77284	0.216	1221.7	0.1391	169.938	204.332	205.54	120.243	16508.1	16892.1	51535.4	35027.3	20.29	20.41	11.94	208.047	212.887	649.486	441.439	14.4707	114.018	2.2866	7.1899	9.4766	1.8272	5.7453	7.5725
DE+	135	18.42	0.17075	0.09553	0.17685	0.08943	0.81799	0.232	1266.68	0.1472	186.455	179.334	189.284	86.4434	19520.3	23387	32696.2	13175.9	22.53	23.78	10.86	212.698	254.831	356.266	143.568	10.2594	118.288	2.6122	2.4397	5.0519	1.9083	1.7822	3.6905
DE+	137	18.144	0.17007	0.09546	0.17385	0.09168	0.81603	0.227	1216.06	0.1469	178.639	205.11	214.958		18046.1	20830.1			20.41	21.39		223.587	258.079			12.8677	103.347	2.4632			1.9979

## Sheet: Weight-Normalized Bone Data
Group	Cage	D29 Wt	Length	Ixx[mm^4]	Iyy[mm^4]	Imax[mm^4]	Imin[mm^4]	BArea[mm^2]	TRI-Ct.Th	BMD	VOX-BV	VBMC	Yield Stress (MPa)	Ultimate Stress (MPa)	Failure Stress (MPa)	Yield Strain (microstrain)	Ultimate Strain (microstrain)	Failure Strain (microstrain)	Post-Yield Strain (microstrain)	Yield Force (N)	Ultimate Force (N)	Failure Force (N)	Yield Deformation (microns)	Ultimate Deformation (microns)	Failure Deformation (microns)	Post-Yield Deformation (microns)	Modulus (GPa)	Stiffness (N/mm)	Pre-Yield Work (mJ)	Post-Yield Work (mJ)	Total Work (mJ)	Pre-Yield Toughness (MPa)	Post-Yield Toughness (MPa)	Total Toughness (MPa)
B	1	26.9	0.679851	0.00658364	0.00342714	0.00660372	0.00340743	0.0299465	0.00840149	45.012	0.00539033	6.52673	7.67033	8.44204	5.45654	636.396	842.973	2129.6	1493.2	0.731599	0.805204	0.520446	7.90881	10.476	26.4656	18.5568	0.516621	3.96503	0.0844535	0.336792	0.421245	0.0712491	0.28413	0.355379
B	2	29	0.625241	0.00559379	0.00328759	0.00563207	0.00324931	0.0282548	0.008	41.7604	0.00508621	6.15966	6.99692	7.31526	7.29205	732.676	827.884	836.249	103.573	0.727586	0.76069	0.758276	7.83331	8.85122	8.94065	1.10733	0.362931	3.52996	0.0908207	0.0239797	0.114803	0.0816931	0.0215693	0.103262
B	3	28.5	0.645895	0.00377649	0.00265018	0.00398702	0.00243965	0.0233407	0.00733333	42.5021	0.0042	5.0875
B	5	25.9	0.705174	0.0059695	0.0031027	0.00598456	0.00308764	0.0282309	0.00764479	47.1982	0.00508108	6.21129	6.14207	7.18647		602.004	1503.55			0.572201	0.669498		6.64492	16.5962			0.45373	3.82948	0.0539459			0.0524595
B	6	27.8	0.646187	0.00413597	0.0024464	0.00427518	0.00230755	0.0231543	0.00690647	42.5175	0.00416906	4.92777	6.73446	7.44685		563.029	1056.32			0.547482	0.605396		7.65096	14.3543			0.490719	2.93572	0.0637806			0.0577338
B	7	27.9	0.673978	0.00660323	0.00374229	0.00661183	0.00373405	0.0301226	0.00820789	43.7462	0.00542294	6.6188	3.95158	5.47362	5.46921	588.601	1135.41	1138.5	549.902	0.643011	0.890681	0.889964	5.64378	10.8869	10.9165	5.27271	0.282305	4.79089	0.0540824	0.114172	0.168251	0.0346616	0.0731756	0.107835
B	8	27.8	0.671655	0.00629424	0.00341799	0.00630683	0.00340504	0.0289198	0.00809353	43.8532	0.00520504	6.34556	6.27341	7.5592	3.78478	522.491	842.953	2149.92	1627.43	0.652878	0.786691	0.393885	6.67055	10.7618	27.4477	20.7772	0.504245	4.11041	0.0667086	0.323245	0.389957	0.0502086	0.243288	0.293496
B	9	25.7	0.711128	0.00419377	0.00256031	0.00431167	0.00244202	0.0254039	0.00805447	46.2497	0.00457198	5.43433	7.043	7.12541		410.077	436.287			0.56537	0.571984		5.88886	6.26525			0.851852	4.76182	0.0494747			0.0429183
B	10	28.4	0.649014	0.00584648	0.00299049	0.00584683	0.00299049	0.0289141	0.00820423	43.4261	0.00520423	6.41838	8.80393	9.32964		638.282	730.699			0.884507	0.937324		7.6358	8.7414			0.548771	4.60865	0.104947			0.0873204
B	11	27.7	0.66065	0.00478664	0.00286931	0.00494621	0.00270975	0.0252451	0.00729242	42.8061	0.00454513	5.38929	4.62585	6.01399	3.95637	492.389	1216.72	1580.38	1088	0.441516	0.574007	0.377617	5.37949	13.293	17.2662	11.8867	0.39291	3.43253	0.036509	0.158549	0.195054	0.0350105	0.152047	0.187054
B	12	25.8	0.69907	0.00622364	0.00324031	0.00627868	0.00318527	0.0300771	0.00875969	48.0166	0.00541473	6.70792
B	13	28		0.00372357	0.00220714	0.00383	0.00210071	0.0223218	0.00710714	44.157	0.00401786	4.96766
B	14	26.8	0.690896	0.005775	0.0036291	0.00577985	0.00362463	0.0287784	0.00813433	45.6228	0.0051791	6.33245	6.64331	6.9551		528.972	618.308			0.699627	0.732463		5.9269	6.92787			0.561731	5.27977	0.061291			0.0519403
B	15	29.2	0.621781	0.00502979	0.0029661	0.00516815	0.00282774	0.0254401	0.00715753	43.8777	0.00457877	5.86645	5.51164	6.58935		522.814	835.122			0.567466	0.678425		5.75465	9.19225			0.423829	3.96441	0.0511986			0.0451781
B	16	27.6	0.664783	0.00448514	0.00270797	0.00459058	0.0026029	0.0263138	0.00807971	45.0132	0.00473551	5.88322	7.43594	7.85295		598.027	678.494			0.652536	0.68913		7.85005	8.90631			0.519562	3.4734	0.0772971			0.0671014
B	23	33.3	0.558559	0.00575886	0.00313213	0.00588288	0.00300811	0.0257252	0.00705706	38.1601	0.00463063	5.88428	5.84994	6.2354	4.8126	438.805	521.184	1532.15	1093.34	0.61982	0.660661	0.50991	5.56435	6.60897	19.4287	13.8643	0.470934	3.93487	0.0632222	0.278985	0.342207	0.0470541	0.207646	0.254703
B	96	24.5	0.728327	0.00588898	0.00307796	0.00593837	0.00302816	0.0290637	0.00853061	49.5131	0.00523265	6.34758	7.45493	7.71687	7.56719	775.617	975.963	1017.75	242.135	0.731837	0.757551	0.742857	8.62129	10.8482	11.3127	2.69142	0.440192	3.88767	0.0839184	0.0493796	0.133302	0.0769061	0.0452531	0.122163
B	109
C	19	23.5	0.780255	0.00453489	0.00305362	0.00472298	0.00286553	0.0283762	0.00855319	52.1643	0.00510638	6.25971	8.43148	8.76118	3.40847	620.844	692.866	2255.35	1634.51	0.74	0.768936	0.299149	8.54419	9.53538	31.0387	22.4945	0.675021	4.30483	0.0826511	0.266787	0.349438	0.0684298	0.220877	0.289306
C	20	31.2	0.601154	0.00582276	0.00343494	0.00588846	0.00336923	0.0262942	0.00676282	40.2314	0.00473397	5.94218	6.06153	6.39073	6.20301	569.864	662.383	749.069	179.205	0.714103	0.752885	0.730769	5.84077	6.78903	7.67751	1.83674	0.390266	4.48582	0.0698526	0.0424006	0.112253	0.0578494	0.0351154	0.0929647
C	21	26.8	0.684179	0.00417313	0.0029709	0.00430746	0.00283657	0.0254989	0.00783582	46.7651	0.00458955	5.75211	7.58594	7.98716		619.961	703.477			0.684328	0.720522		7.92343	8.99082			0.522549	3.68837	0.0799104			0.0693097
C	25	31	0.598065	0.00576387	0.00331097	0.00592548	0.00314935	0.0259961	0.00716129	39.0008	0.00468065	5.65902
C	26	30.4	0.614605	0.00668158	0.00383421	0.00691414	0.00360197	0.0270191	0.00690789	39.3186	0.00486184	5.81128	3.27113	3.97588	2.84871	459.827	712.892	1462.25	1002.42	0.506908	0.616118	0.441447	4.96524	7.69784	15.7894	10.8242	0.277	3.97526	0.0417434	0.153885	0.195628	0.024947	0.0919638	0.116911
C	27	31.4	0.588153	0.00466847	0.00293854	0.00489459	0.00271242	0.0242662	0.00681529	38.7011	0.00436943	5.30979	5.6116	7.49343	3.75749	462.898	829.365	1756.72	1293.82	0.580255	0.774841	0.388535	5.48093	9.82008	20.8004	15.3194	0.454127	3.96588	0.053086	0.290704	0.34379	0.0433567	0.237439	0.280796
C	29	28.4	0.659155	0.00638803	0.00380704	0.00640246	0.00379261	0.0289989	0.00757042	44.1759	0.00521831	6.54686	7.46951	8.13775	3.02636	560.963	703.218	1931.17	1370.2	0.818662	0.891901	0.33169	6.52951	8.18532	22.4784	15.9489	0.540081	5.08539	0.0834859	0.254437	0.337923	0.0654437	0.199444	0.264884
C	31	28.2	0.668936	0.00680213	0.00331915	0.00692837	0.00319291	0.0289578	0.0077305	42.9346	0.00521277	6.31139	6.17054	6.91743	6.68422	571.959	907.891	967.933	395.974	0.694326	0.778369	0.752128	6.07614	9.64488	10.2827	4.20658	0.445709	4.72096	0.0641383	0.0892553	0.153394	0.053656	0.0746667	0.128323
C	32	27.3	0.667253	0.00439194	0.00251685	0.004463	0.00244579	0.024759	0.00769231	45.7899	0.00445788	5.57263	7.55574	7.66436		583.205	607.405			0.636996	0.646154		7.91509	8.24353			0.552161	3.42998	0.0754982			0.0659817
C	33	26.6	0.689323	0.00616241	0.00321805	0.0062	0.00318083	0.0287741	0.00789474	45.6447	0.00518045	6.28984	7.67252	8.01131	3.91269	622.397	697.356	1589.37	966.972	0.69812	0.728947	0.356015	8.24265	9.23536	21.0486	12.806	0.529004	3.63457	0.084718	0.163853	0.248571	0.0703045	0.135977	0.206282
C	34	30	0.6156	0.00556733	0.00298433	0.00562067	0.00293067	0.026334	0.0075	42.2926	0.00474	6.01401	7.03771	7.30186	7.18551	632.796	683.924	690.014	57.2179	0.746	0.774	0.761667	7.2524	7.83838	7.90816	0.655767	0.419127	3.87646	0.0882067	0.0150013	0.103207	0.0726067	0.012348	0.0849533
C	35	32.1	0.584673	0.00620156	0.00347508	0.00635389	0.00332274	0.0268109	0.00697819	38.8607	0.00482555	6.01951	5.331	5.85852	5.38445	667.141	799.235	913.647	246.506	0.714642	0.785358	0.721807	6.28904	7.53427	8.61282	2.32378	0.274511	3.90367	0.0777788	0.0564766	0.134255	0.0615483	0.0446916	0.10624
C	36	26.6	0.676692	0.00537707	0.00308797	0.00543835	0.00302707	0.027215	0.00789474	46.8079	0.0048985	6.09907	6.78252	7.35894	7.31667	692.123	894.192	901.582	209.459	0.663534	0.719925	0.715789	7.55846	9.76519	9.84589	2.28743	0.42247	3.78456	0.0716767	0.0424211	0.114098	0.0670902	0.0397068	0.106797
C	46	27.9	0.670968	0.00476595	0.00349319	0.00494229	0.00331685	0.0264692	0.0074552	44.7391	0.00476344	5.94583	7.04608	8.14923		580.077	827.022			0.750896	0.868459		7.09962	10.122			0.54676	4.76081	0.0768638			0.0589319
C	50	28.7	0.64223	0.00562962	0.00316028	0.00564983	0.00314007	0.026261	0.00724739	43.2494	0.00472822	5.86895	7.00744	7.87568		695.731	976.29			0.714286	0.802787		7.74285	10.8652			0.384976	3.52605	0.0873066			0.0769617
C	51	26.5	0.686038	0.00598755	0.00338981	0.00603509	0.00334226	0.0279894	0.00758491	47.5601	0.00503774	6.34927
C	57	24.4	0.768197	0.00483975	0.00333074	0.00500738	0.00316311	0.0292762	0.00889344	52.3645	0.00527049	6.73407	6.8622	9.38275		603.182	985.43			0.659426	0.901639		7.41241	12.1098			0.549238	4.29491	0.0661967			0.0560574
C	69	27.9	0.672258	0.00563871	0.00326201	0.00585161	0.00304875	0.028081	0.00781362	44.2928	0.00505376	6.24529	7.09197	7.36042	3.7981	491.867	554.407	1575.77	1083.9	0.700717	0.72724	0.375269	6.28986	7.0896	20.1505	13.8607	0.611337	4.72348	0.0676953	0.186674	0.254369	0.0535806	0.147746	0.201323
C	110	27.7	0.658917	0.00459097	0.00289134	0.00473394	0.00274838	0.0258653	0.00787004	45.1247	0.00465704	5.82108	6.79207	7.62281	4.31523	550.824	729.212	1845.32	1294.5	0.637545	0.715523	0.405054	7.23664	9.58027	24.2435	17.0069	0.516108	3.68744	0.0706498	0.219986	0.290635	0.0572924	0.178386	0.235675
C	138	25.7	0.714397	0.00497743	0.00269961	0.00515019	0.00252646	0.026707	0.0081323	47.7619	0.00480545	5.8986
CE	4	25.5	0.732706	0.00520039	0.00361451	0.00549882	0.00331608	0.0291059	0.00866667	49.116	0.00523922	6.5619
CE	30	27.6	0.667826	0.00473768	0.00306449	0.00493551	0.00286667	0.0251174	0.00735507	43.1192	0.00452174	5.38128	6.60263	7.17176	6.06698	608.005	871.909	1580.95	972.949	0.643116	0.698551	0.590942	7.22542	10.3616	18.7878	11.5624	0.452692	3.71037	0.0698949	0.188873	0.258764	0.0603804	0.16317	0.223551
CE	58	28.6	0.653287	0.00572832	0.00338007	0.00581119	0.00329755	0.028978	0.00811189	43.742	0.00521678	6.52631	6.899	7.10864	3.16406	543.834	610.368	1736.95	1193.11	0.747902	0.770629	0.343007	6.95428	7.80508	22.2112	15.2569	0.51842	4.39496	0.0823077	0.248413	0.33072	0.0593741	0.179196	0.23857
CE	59	25	0.70992	0.0052844	0.0032196	0.0054212	0.0030828	0.0282716	0.00832	48.5192	0.005088	6.17164	7.48222	9.20331	4.56108	653.377	1054.57	2689.74	2036.37	0.7008	0.862	0.4272	8.26167	13.3346	34.0107	25.749	0.518332	3.83944	0.079192	0.337224	0.416416	0.066868	0.28474	0.351612
CE	60	30.2	0.626623	0.00561325	0.00347914	0.00579172	0.00330066	0.0264437	0.00735099	41.5587	0.00475828	5.97199	5.48036	5.7634		434.009	557.236			0.653974	0.687748		5.06601	6.5044			0.512623	5.24059	0.0540795			0.0388245
CE	61	27.9	0.663226	0.00563692	0.0035129	0.00569606	0.00345341	0.0273821	0.00763441	44.4011	0.00492832	6.10515	6.92108	6.99558	3.52826	507.159	523.004	1353.14	845.981	0.732616	0.740502	0.373477	6.77634	6.98804	18.0798	11.3035	0.573455	4.54309	0.0772043	0.173201	0.250405	0.0545842	0.122462	0.177047
CE	62	30	0.6192	0.00587433	0.00323333	0.00600167	0.003106	0.0267563	0.00726667	42.4498	0.00481667	6.13399	5.70243	6.09643	5.59212	607.108	690.574	720.397	113.289	0.723667	0.773667	0.709667	6.35219	7.22549	7.53753	1.18534	0.35894	4.35355	0.07384	0.0266687	0.10051	0.05561	0.0200847	0.0756967
CE	63	26.6	0.696992	0.0058015	0.00302744	0.0059515	0.00287744	0.0283222	0.00823308	46.8315	0.00509774	6.35035	8.14678	8.15073		633.643	650.398			0.775564	0.77594		8.51152	8.73658			0.559545	3.96555	0.0959098			0.0750038
CE	65	26.8		0.00585448	0.00352649	0.00590933	0.00347164	0.0278575	0.00768657	46.3967	0.00501493	6.23572	6.4592	7.07794	6.60226	511.102	868.318	1483.19	972.087	0.673881	0.738433	0.688806	6.11249	10.3846	17.7381	11.6256	0.551679	4.8126	0.0628843	0.218993	0.281877	0.0503993	0.175515	0.225914
CE	66	28.9
CE	67	26.4	0.703182	0.00580644	0.00380795	0.00585341	0.00376061	0.0292254	0.00787879	47.2351	0.00526136	6.56095	6.97624	7.24259	7.04112	641.738	935.522	987.933	346.194	0.773864	0.803409	0.781061	7.83232	11.4179	12.0576	4.22525	0.469523	4.26744	0.0872386	0.0883636	0.175606	0.0644394	0.0652689	0.129705
CE	68	29.2	0.632466	0.00534178	0.00324315	0.00540103	0.00318356	0.0256195	0.00719178	42.5833	0.00461301	5.73597
CE	70	26.2	0.704885	0.00596298	0.00382672	0.00609084	0.00369885	0.03145	0.00919847	47.3468	0.00566031	7.02153
CE	71	28.5	0.647158	0.00460175	0.00296	0.00471684	0.00284456	0.024967	0.00719298	43.6667	0.00449474	5.5937	7.17997	7.26035	2.96334	610.478	625.905	1618.77	1008.29	0.689474	0.697193	0.284561	7.64562	7.83884	20.2735	12.6279	0.464768	3.5636	0.0828632	0.167084	0.249947	0.0689018	0.13893	0.207828
CE	73	26.7	0.702472	0.00713109	0.00352809	0.0072191	0.00344007	0.0304712	0.00797753	45.5681	0.00548315	6.67117	7.70869	7.8264	7.79787	601.303	621.897	624.185	22.8817	0.809363	0.821723	0.818727	6.95502	7.19321	7.21968	0.264663	0.564124	5.12075	0.0801685	0.00576667	0.0859326	0.0660112	0.00474869	0.0707603
CE	74	30.8	0.610519	0.00498182	0.00336136	0.00528409	0.00305942	0.0252964	0.00681818	40.48	0.00455195	5.6753	6.13008	6.53239		547.456	626.266			0.667857	0.711688		6.72077	7.68827			0.417812	3.70791	0.0763961			0.0571169
CE	75	27.5	0.678545	0.00639855	0.00322109	0.00640545	0.00321418	0.0288615	0.00807273	45.5667	0.00519636	6.51148	7.49977	7.79836		621.252	724.928			0.776364	0.807273		7.77161	9.06856			0.501655	4.15124	0.0906764			0.0700218
CE	76	26.1	0.702989	0.00564253	0.00347931	0.00586935	0.00325249	0.0282425	0.00785441	47.6185	0.00508429	6.31898	7.78908	7.84915		596.269	623.222			0.745211	0.750958		7.71317	8.06183			0.593111	4.38669	0.0819732			0.0662337
CE	93	28.3	0.651731	0.00626042	0.00357739	0.00637032	0.00346749	0.0283862	0.00770318	43.7397	0.00510954	6.32476
CE	125	25.4	0.720945	0.00431929	0.0029437	0.00440354	0.00285906	0.0266807	0.00834646	50.429	0.00480315	6.15234	8.41964	9.41498		659.916	842.43			0.732677	0.819291		8.39374	10.7152			0.570484	3.90296	0.0853425			0.0771063
CE+	24	26	0.712154	0.00641538	0.00313692	0.00646308	0.00308923	0.0288438	0.00780769	46.5817	0.00519231	6.28853	7.08028	7.16749		515.151	570.553			0.686923	0.695385		7.22647	8.00364			0.625319	4.32483	0.0727462			0.0534538
CE+	98	25.7	0.709261	0.00464475	0.00318444	0.00488755	0.00294163	0.0276914	0.00824903	48.4514	0.00498444	6.20662	6.89359	7.79637		596.516	739.51			0.644747	0.729183		7.58116	9.39848			0.518584	3.81637	0.0691167			0.0581479
CE+	99	30	0.6204	0.00632633	0.00385933	0.006399	0.00378667	0.0272417	0.0068	41.5755	0.00490333	6.11575	4.4364	5.60373	4.35322	479.103	795.298	1301.46	822.361	0.533333	0.673667	0.523333	5.1812	8.60067	14.0745	8.89334	0.361717	4.021	0.04446	0.151657	0.196117	0.0341967	0.11665	0.15085
CE+	100	23.9	0.749121	0.00500669	0.00291464	0.00528536	0.00263598	0.0285762	0.00882845	51.8477	0.00514226	6.37208	7.37062	8.62985	5.41614	580.309	802.574	2064.65	1484.34	0.63431	0.742678	0.466109	7.82664	10.8243	27.846	20.0194	0.635243	4.05341	0.0646695	0.291494	0.356163	0.0557155	0.251142	0.306858
CE+	101	30	0.6128	0.005095	0.00325267	0.00531467	0.003033	0.024588	0.00683333	40.4973	0.00442667	5.37804	6.15539	6.43628	4.46704	513.548	596.184	997.284	483.736	0.679333	0.710333	0.493	6.51689	7.56553	12.6555	6.13857	0.46918	4.08045	0.07248	0.122817	0.1953	0.0517533	0.0876967	0.139447
CE+	103	26	0.699692	0.00592	0.00364308	0.00595192	0.00361115	0.0302523	0.00838462	48.537	0.00544615	6.87284	8.41565	8.79604	6.18458	590.469	666.434	1437.32	846.851	0.757308	0.791538	0.556538	7.32822	8.27102	17.8383	10.5101	0.644596	4.6738	0.0789269	0.164565	0.243492	0.0706692	0.147354	0.218019
CE+	104	29.5	0.637017	0.0068678	0.00367932	0.00703119	0.00351593	0.0299122	0.00783051	41.2749	0.00538305	6.55445	7.14886	8.68791	3.45285	460.312	689.865	1391.24	930.928	0.847119	1.02949	0.409153	5.57548	8.35593	16.8513	11.2758	0.628061	6.14439	0.0735525	0.215644	0.289197	0.0512441	0.150244	0.201492
CE+	106	24.8	0.727742	0.00525887	0.00337339	0.00543589	0.00319597	0.0298665	0.00907258	50.0419	0.005375	6.67058	8.17411	9.08869	8.92946	709.924	951.46	1028	318.075	0.807258	0.897581	0.881855	8.04866	10.787	11.6548	3.60613	0.544137	4.7399	0.0858871	0.0776411	0.163528	0.0767097	0.0693468	0.146052
CE+	107	27.2	0.6825	0.0060386	0.00345882	0.00606838	0.00342904	0.0274728	0.00742647	46.7221	0.00494485	6.28412
CE+	108	29.2	0.631233	0.0056774	0.00357705	0.00598973	0.00326507	0.0273671	0.00767123	43.2885	0.00492466	6.22489	6.09869	6.31122	4.54322	480.8	808.564	1602.25	1121.45	0.678082	0.701712	0.505137	6.36393	10.7023	21.2077	14.8437	0.510743	4.29029	0.0697842	0.282682	0.352462	0.0474178	0.192082	0.2395
CE+	111	26.1	0.694713	0.00574291	0.00337625	0.00582337	0.00329579	0.0292241	0.00850575	47.6693	0.00526054	6.545	7.62873	8.27335	5.7934	624.269	842.38	2073.44	1449.17	0.711877	0.772031	0.540613	8.00592	10.8031	26.5907	18.5848	0.533985	3.88545	0.0823103	0.318648	0.400958	0.0687816	0.266268	0.335046
CE+	112	26.8	0.689104	0.00407463	0.00286231	0.00432836	0.00260858	0.0255071	0.0080597	47.6421	0.00458955	5.85998	7.74914	7.78262	3.5482	624.482	634.894	2115.1	1490.61	0.691045	0.69403	0.316418	8.04109	8.17516	27.2349	19.1938	0.519642	3.59883	0.0829291	0.234716	0.317646	0.0722201	0.204407	0.276627
CE+	113	27.8		0.00425432	0.00280396	0.00449281	0.00256547	0.02375	0.00708633	44.5105	0.00427338	5.28784	6.89609	7.06527		560.874	739.723			0.615827	0.630935		7.44971	9.82524			0.506432	3.4049	0.0708237			0.0597122
CE+	114	25.4	0.720472	0.00526693	0.00307323	0.00528031	0.00305984	0.0284028	0.00850394	48.5682	0.00511417	6.30901
CE+	115	26.3	0.687605	0.00630038	0.00354905	0.00646274	0.00338669	0.0285414	0.00790875	46.8348	0.00513688	6.32738
CE+	116	27.2	0.674118	0.00617831	0.00393162	0.00625882	0.0038511	0.0292158	0.00794118	46.2142	0.00525735	6.60863	7.05717	7.10748	5.83625	618.424	644.098	1046.6	428.179	0.773529	0.779044	0.639706	7.52719	7.83968	12.7388	5.21161	0.476816	4.29388	0.0880846	0.0993824	0.187467	0.0660257	0.0744926	0.140518
CE+	117	30	0.6184	0.00630033	0.00337367	0.00632	0.003354	0.0273963	0.00736667	41.6798	0.00493	6.16445	4.59925	5.38851	5.12064	530.145	752.306	921.656	391.511	0.641	0.751	0.713667	5.15424	7.31417	8.96064	3.8064	0.335393	4.80791	0.0531867	0.0822	0.135387	0.03925	0.0606633	0.0999167
CE+	118	27.2	0.673235	0.00496801	0.00285294	0.00514007	0.00268088	0.0259842	0.00772059	45.1754	0.00467647	5.74631	7.00435	7.50731	5.28933	600.235	763.574	1447.22	846.987	0.624632	0.669485	0.471691	7.49444	9.53387	18.0698	10.5753	0.49211	3.51481	0.0698235	0.168202	0.238026	0.0627059	0.151063	0.213772
CE+	122	27.6	0.669565	0.006225	0.00359348	0.00641014	0.0034087	0.0287732	0.00786232	44.5607	0.00517754	6.36773	6.62421	6.98293	6.42053	689.109	841.001	951.916	262.808	0.789493	0.832246	0.765217	7.28619	8.8922	10.065	2.77876	0.396714	4.47174	0.0858188	0.0626449	0.148467	0.0681014	0.0497138	0.117815
CE+	126	31.2	0.597308	0.00532788	0.0032125	0.00550128	0.00303878	0.0251202	0.00695513	39.6777	0.00452244	5.59852
D	17	25.7	0.714864	0.00479027	0.0029393	0.00489261	0.00283658	0.0266669	0.00809339	46.7571	0.00480156	5.76982	7.18504	8.23618	6.29356	687.532	940.376	1796.1	1108.57	0.63035	0.722568	0.55214	8.59543	11.7565	22.4546	13.8592	0.481066	3.37583	0.0732257	0.222607	0.295837	0.0667626	0.202961	0.269728
D	18	28.6	0.648671	0.00508322	0.00291434	0.00508671	0.00291084	0.0257091	0.00748252	43.1508	0.00462937	5.71316	7.74606	8.85153	3.51424	636.116	839.849	1422.98	786.868	0.698252	0.797902	0.316783	7.40164	9.7722	16.5574	9.15573	0.477315	3.69782	0.079951	0.147136	0.227087	0.0762238	0.14028	0.216507
D	22	28.7	0.644739	0.00494216	0.00338188	0.00507178	0.00325226	0.027046	0.00770035	41.7181	0.0048676	5.82802	6.76787	7.4812	5.1916	569.018	747.572	977.685	408.668	0.6777	0.749129	0.519861	7.08039	9.30218	12.1655	5.08512	0.474132	3.81552	0.0753589	0.0928362	0.168192	0.0604808	0.0745087	0.134986
D	37	26.8	0.682836	0.0062056	0.00385187	0.00646493	0.00359254	0.0308045	0.00850746	45.3438	0.00554478	6.73809	6.98701	7.19343	7.16841	666.636	705.654	715.503	48.8674	0.833582	0.858209	0.855224	7.08875	7.50366	7.60839	0.519638	0.44503	4.99303	0.0853284	0.0117672	0.0970933	0.0672575	0.00927537	0.0765336
D	38	27.4	0.674015	0.00599964	0.0033427	0.00612883	0.0032135	0.0277821	0.00770073	45.3162	0.005	6.20832	7.04264	7.71321	4.53398	543.321	694.83	1343.26	799.94	0.755109	0.827007	0.486131	7.14232	9.134	17.6581	10.5158	0.57292	4.67289	0.0796898	0.183339	0.263029	0.0565365	0.130077	0.186617
D	39	31.1	0.595756	0.00524116	0.00336688	0.00524534	0.0033627	0.0259939	0.00707395	39.8503	0.00467846	5.79821	7.42851	8.27089	6.31619	606.75	782.003	1188.96	582.212	0.734405	0.817685	0.624437	7.16307	9.23204	14.0365	6.87339	0.461524	3.86491	0.0859711	0.147035	0.233006	0.0736624	0.125977	0.19964
D	40	29.3	0.632355	0.00490205	0.00307509	0.00503652	0.00294061	0.0260109	0.00757679	41.8382	0.00468259	5.74021	6.71734	6.95385		486.26	527.102			0.697952	0.722526		6.4769	7.02091			0.560474	4.37204	0.0728567			0.0526416
D	41	27.1	0.67572	0.00495756	0.00283469	0.00504133	0.00275129	0.0270875	0.00830258	45.4386	0.00487454	6.00244	7.47555	8.00223		553.738	679.213			0.675646	0.723247		7.27582	8.92449			0.584232	4.01869	0.0733137			0.0617343
D	42	29.2	0.630411	0.00558048	0.00371781	0.00569521	0.00360274	0.0282692	0.00763699	43.0236	0.00508904	6.39331	5.46088	5.63713		511.854	607.943			0.657877	0.67911		5.50436	6.53768			0.429959	4.81669	0.0575925			0.0444555
D	43	29.1	0.635052	0.00597388	0.00331168	0.00600069	0.00328454	0.0280237	0.00790378	43.2829	0.00504467	6.35392	8.25613	8.91093		544.51	688.391			0.797251	0.860481		6.63842	8.39256			0.605395	4.7951	0.0840412			0.0713849
D	44	25.1	0.725737	0.00421434	0.00283307	0.00434622	0.0027012	0.0268888	0.00864542	48.7304	0.00484064	5.92075	7.85508	8.8009		602.451	1050.71			0.661753	0.741434		7.97991	13.9174			0.592016	3.76533	0.0744183			0.0666932
D	45	27	0.684	0.0052137	0.00334556	0.0053	0.00325926	0.0273256	0.00792593	45.4827	0.00491852	6.04011	7.52498	7.75012		550.323	604.359			0.73037	0.752222		7.09631	7.79309			0.589333	4.43594	0.0775333			0.0619481
D	47	30.2	0.611126	0.00451159	0.00271457	0.00466358	0.00256258	0.0240189	0.00692053	41.5429	0.0043245	5.4255
D	48	28.5	0.654316	0.00538596	0.00369228	0.00546386	0.00361439	0.0292498	0.00849123	42.7386	0.00526667	6.41507	6.97396	7.04604	7.02202	638.79	653.638	659.561	20.7717	0.814737	0.823158	0.820351	7.21513	7.38285	7.44975	0.234618	0.439642	4.54727	0.0896561	0.00548421	0.0951404	0.0679474	0.00415614	0.0721018
D	49	27.2	0.680294	0.00639375	0.00380515	0.00643787	0.00376103	0.0294335	0.00786765	45.5126	0.00529779	6.55837	9.6034	10.8644		631.858	1383.32			0.932353	1.05478		7.931	17.3633			0.660382	5.10789	0.104313			0.0855993
D	52	28.3	0.671237	0.00644099	0.00381237	0.00663251	0.0036212	0.0301933	0.00830389	43.219	0.00543463	6.64708	6.54173	7.2714	5.78364	513.203	684.31	1529.89	1016.68	0.731802	0.813428	0.646996	6.5729	8.76436	19.5942	13.0213	0.531696	4.64403	0.0740636	0.274435	0.348498	0.0516926	0.191544	0.24324
D	53	30.7		0.00690749	0.00365081	0.00696775	0.00359088	0.0287795	0.00716612	40.0023	0.00517915	6.36037
D	54	28.5	0.655579	0.0057007	0.00301333	0.00581193	0.00290211	0.028626	0.00838596	44.066	0.00515439	6.4733	7.73922	8.04335	3.27029	611.167	663.589	1753.86	1142.69	0.758947	0.788772	0.320702	7.67669	8.33515	22.0297	14.353	0.502751	3.92512	0.0910281	0.210825	0.301849	0.0738982	0.171154	0.245056
D	55	26.7	0.697528	0.0050985	0.00297715	0.00524007	0.00283558	0.0265521	0.00775281	45.5826	0.00477903	5.81634	7.95631	8.50918	4.37722	525.344	605.924	1095.32	569.979	0.716854	0.766667	0.394382	7.33161	8.45617	15.2861	7.95452	0.683446	4.41234	0.0768277	0.119161	0.195993	0.0611011	0.0947678	0.155869
D	56	26.3	0.696274	0.00740989	0.00358897	0.00741369	0.00358517	0.0329095	0.00882129	47.4371	0.00592395	7.3907
DE	72	27.3	0.654945	0.00600696	0.00328681	0.00611795	0.00317582	0.0297044	0.00871795	45.3045	0.00534799	6.61446	6.84706	7.128	6.64452	737.47	941.112	1426.01	688.538	0.767766	0.799267	0.745055	7.82025	9.97969	15.1216	7.30136	0.375238	3.96786	0.089359	0.154209	0.243568	0.0751502	0.129692	0.204842
DE	77	28.4	0.651549	0.00577042	0.00325317	0.00581338	0.00321021	0.0280028	0.00799296	44.277	0.00504225	6.34047	7.40649	7.74929		581.235	724.922			0.753169	0.788028		7.83096	9.76685			0.506352	3.8218	0.0931127			0.0679613
DE	78	30.7	0.61798	0.00520912	0.00335375	0.00528274	0.00328013	0.0265274	0.00736156	40.0311	0.00477524	5.86856	5.82664	6.08197	5.78935	560.484	650.984	685.374	124.89	0.661564	0.690554	0.657329	6.29663	7.31333	7.69967	1.40304	0.392446	3.96633	0.0691596	0.0291586	0.0983192	0.0542215	0.0228596	0.0770814
DE	79	30.6	0.602745	0.00622778	0.00357941	0.00622908	0.0035781	0.0278546	0.0075817	39.6334	0.00501307	6.07977	6.92229	7.32016	4.94161	565.958	656.65	1112.64	546.685	0.784641	0.829739	0.560131	6.64	7.70403	13.0539	6.41388	0.458154	4.42637	0.0870882	0.142317	0.229405	0.0654869	0.107016	0.172503
DE	80	28	0.662143	0.00591857	0.00373536	0.00594536	0.00370857	0.0292164	0.00825	45.4253	0.00526071	6.69115	6.74316	7.97825	2.62721	552.079	802.177	1728.34	1176.26	0.7975	0.943571	0.310714	6.99638	10.1658	21.9029	14.9065	0.518546	4.8393	0.0853643	0.225671	0.311036	0.0569571	0.150568	0.207525
DE	82	31.2	0.598462	0.00612756	0.00317917	0.0062641	0.00304263	0.0275256	0.00769231	40.2031	0.00495513	6.2154	6.643	6.83389		490.23	663.61			0.725	0.745833		6.23798	8.44416			0.509708	4.3717	0.0778429			0.0560513
DE	83	24.8	0.722419	0.00496976	0.00310323	0.00502782	0.00304516	0.0282351	0.00858871	50.4622	0.00508065	6.35824	5.74956	6.64956		451.022	574.321			0.577016	0.667339		5.63618	7.17698			0.660972	5.30823	0.0443387			0.0353536
DE	84	27.3	0.677802	0.00666447	0.00403297	0.00697179	0.00372564	0.030756	0.00842491	46.273	0.0055348	6.99184
DE	85	26.3	0.702205	0.00482586	0.00287034	0.00501597	0.00268023	0.02697	0.00828897	46.0833	0.00485551	5.88484	7.82449	7.99714		670.454	725.193			0.706464	0.722053		8.78002	9.49686			0.507776	3.50091	0.0889125			0.0751977
DE	86	28.6	0.646573	0.00524615	0.00302692	0.00538077	0.00289231	0.0262063	0.00765734	43.0155	0.00471678	5.8028	7.00298	7.34757	3.67199	531.284	635.344	2117.21	1585.93	0.682168	0.715734	0.357692	6.89419	8.24451	27.4739	20.5797	0.540136	4.05466	0.0741084	0.322773	0.396881	0.0586259	0.25535	0.313976
DE	87	27.7	0.668448	0.00686209	0.00403646	0.00691913	0.00397906	0.031361	0.00837545	44.7895	0.00564621	7.00508	5.98805	6.49378	6.48302	775.655	949.618	952.511	176.857	0.80361	0.87148	0.870036	7.29044	8.92554	8.95273	1.66229	0.313462	4.47568	0.0865307	0.0389928	0.125527	0.0686029	0.0309134	0.0995162
DE	88	29.6	0.628378	0.00428851	0.00256284	0.00449223	0.00235912	0.0240872	0.00743243	41.9481	0.00433446	5.38194	7.35946	8.1695	5.62421	543.274	691.293	1302.89	759.612	0.647635	0.718919	0.494932	7.33876	9.33826	17.5999	10.2611	0.56275	3.66604	0.0739527	0.182213	0.256166	0.0622095	0.153284	0.215493
DE	90	26.8	0.678806	0.0075709	0.00388918	0.00763731	0.00382313	0.0318646	0.00820896	46.7471	0.00573507	7.18503	6.85838	6.85838	6.66144	682.562	682.562	688.148	5.586	0.818657	0.818657	0.795149	7.47931	7.47931	7.54052	0.061209	0.416313	4.53504	0.0861828	0.00132366	0.0875037	0.0658881	0.00101198	0.0668993
DE	91	25.8	0.713023	0.00530194	0.00294806	0.00532016	0.00292984	0.0279721	0.00817829	48.4092	0.00503488	6.28836	6.24621	6.57084	5.95678	676.356	791.673	956.779	280.422	0.618992	0.651163	0.59031	7.47763	8.75254	10.5779	3.10028	0.409283	3.66863	0.0641202	0.0510698	0.11519	0.0585233	0.0466124	0.105136
DE	92	29.2	0.634521	0.00714247	0.00376678	0.0072113	0.00369795	0.0295308	0.00791096	42.5846	0.00531507	6.60912	6.43007	7.0054	5.38075	483.241	818.846	1590.77	1107.53	0.738699	0.804795	0.618151	5.968	10.1127	19.6459	13.6779	0.535387	4.98029	0.0723356	0.28976	0.362099	0.0509863	0.204233	0.255216
DE	95	26.2
DE	97	26.1	0.706207	0.00523755	0.00358506	0.00540996	0.00341226	0.0288739	0.00850575	46.7956	0.0051954	6.34549	8.47638	9.82548		538.028	791.657			0.748659	0.867816		6.82326	10.0398			0.711697	4.95658	0.0729042			0.0650843
DE	124	27.3	0.659341	0.00524835	0.00321905	0.00538132	0.00308608	0.0268487	0.00776557	46.6026	0.0048315	6.14688	7.81602	8.08554		565.495	641.032			0.701099	0.725275		7.08037	8.02614			0.587513	4.20904	0.0745018			0.066337
DE	134	25.8	0.711628	0.00522364	0.00355814	0.0053062	0.00347558	0.0295647	0.00891473	48.6934	0.00532171	6.6856	8.31997	8.91762		716.004	836.511			0.820155	0.87907		8.65269	10.109			0.509694	4.15765	0.0991977			0.0832713
DE	136	26.6	0.694286	0.00481767	0.00311165	0.00500789	0.00292143	0.0280534	0.00845865	46.9173	0.00504887	6.301	7.58278	8.27429	4.88827	692.345	1015.82	2169.82	1477.47	0.717293	0.782707	0.462406	8.80905	12.9248	27.6077	18.7987	0.463609	3.44677	0.0902556	0.277056	0.367312	0.0749887	0.230195	0.305184
DE+	28	32.3	0.579195	0.00735294	0.00394303	0.00736966	0.00392663	0.0289508	0.00718266	37.3	0.00521053	6.27758	6.24817	7.1681	5.86302	545.323	740.072	1195.34	650.015	0.788545	0.904644	0.739938	5.98152	8.11767	13.1114	7.12986	0.402718	4.63359	0.0825635	0.18983	0.272393	0.059644	0.13713	0.196774
DE+	64	29.9	0.627692	0.00553679	0.0037087	0.00591338	0.00333244	0.0282967	0.00809365	41.3215	0.00509365	6.29326	5.17334	6.2282		370.78	914.638			0.651171	0.783946		4.42811	10.9232			0.580742	6.12078	0.0473779			0.0315177
DE+	81	27.3	0.677802	0.00598168	0.00360549	0.00600147	0.00358571	0.0293333	0.00835165	45.937	0.00527839	6.61952	6.50441	7.31539		527.134	650.397			0.71685	0.806227		5.64641	6.96674			0.538022	5.53564	0.0591099			0.0500733
DE+	89	27.2	0.6825	0.00680074	0.00420074	0.00695625	0.00404522	0.0306272	0.00823529	45.342	0.00551471	6.8013	4.90337	6.19865	6.00916	578.59	1048.49	1106.07	527.478	0.694485	0.877941	0.851103	6.08606	11.0288	11.6345	5.54843	0.358809	4.8313	0.0619743	0.123809	0.185783	0.0415993	0.0831029	0.124702
DE+	94	25.7
DE+	102	30.6	0.596471	0.00767549	0.00410621	0.0076768	0.00410523	0.0300471	0.00754902	40.5761	0.0054085	6.71534	5.80133	6.26234	5.85957	640.545	829.734	935.247	294.703	0.781373	0.843464	0.789216	6.29186	8.1502	9.18662	2.89476	0.335376	4.59867	0.0810784	0.0728431	0.153925	0.0612843	0.0550588	0.116343
DE+	105	27.6	0.668696	0.00638841	0.00340362	0.00645507	0.00333696	0.0295783	0.00797101	43.8813	0.00532246	6.44617	7.96126	8.92374	4.72522	611.173	948.567	2526.76	1915.59	0.761232	0.853261	0.451812	7.36471	11.4304	30.4478	23.0831	0.533185	4.23077	0.0855	0.413279	0.498779	0.0742065	0.358688	0.432891
DE+	119	26.3	0.697643	0.00658517	0.00376502	0.00677376	0.00357605	0.0302262	0.00828897	46.8068	0.00544106	6.69805	5.80844	5.92193		591.895	624.627			0.642205	0.654753		7.60439	8.02492			0.438384	3.77266	0.0705209			0.0496464
DE+	120	24.8	0.732581	0.00460282	0.00264234	0.00473185	0.00251331	0.0267871	0.00846774	48.7956	0.00482258	5.83595	8.47081	9.0038		598.234	688.107			0.660081	0.701613		7.95171	9.14631			0.661319	3.87696	0.0717661			0.0692863
DE+	121	26.2	0.691603	0.00424771	0.00282214	0.00449389	0.00257595	0.0259508	0.00812977	47.95	0.00467176	5.86908	7.20308	7.81104	3.84605	530.359	662.994	1905.71	1375.35	0.624046	0.676718	0.333206	6.84641	8.55858	24.6008	17.7544	0.607424	4.0766	0.0615267	0.224378	0.285905	0.0550153	0.200626	0.255641
DE+	123	31.3	0.596166	0.00688818	0.0036131	0.00693291	0.00356837	0.0282134	0.00753994	39.8181	0.00507987	6.33107	6.39189	6.94305	5.45408	659.203	857.126	1433.1	773.897	0.744728	0.808946	0.635463	7.47193	9.71533	16.2439	8.77196	0.397153	4.08239	0.0870415	0.197827	0.284869	0.0659073	0.149799	0.215706
DE+	127	24.4	0.727869	0.0053377	0.00298197	0.00564508	0.002675	0.029157	0.00885246	51.2199	0.00525	6.56127	7.52273	7.53584		625.098	629.448			0.705328	0.706557		8.59817	8.658			0.560861	3.82307	0.0834508			0.064709
DE+	128	29	0.628966	0.00628724	0.00391655	0.00635862	0.00384517	0.028839	0.00786207	42.1491	0.00518966	6.34344	6.97062	7.47799	7.07728	695.212	849.01	901.597	206.386	0.833793	0.894483	0.846552	7.31853	8.93757	9.49117	2.17263	0.387379	4.40168	0.0955828	0.0548552	0.150441	0.0759103	0.0435655	0.119472
DE+	129	25.4	0.727559	0.00474016	0.00311417	0.00494291	0.00291142	0.0288402	0.00913386	48.3565	0.00519291	6.37822	8.24496	8.61388	4.80919	725.782	829.179	2431.61	1705.83	0.730315	0.762992	0.425984	9.00713	10.2903	30.1769	21.1698	0.501807	3.58162	0.0915827	0.300386	0.391969	0.083311	0.273264	0.356575
DE+	130	27.2	0.665735	0.00580735	0.00357316	0.00582353	0.00355699	0.0292471	0.00816176	46.3686	0.00526471	6.63998	6.4817	6.66253	2.62822	820.813	854.211	1118.97	298.155	0.764338	0.785662	0.309926	8.06543	8.3936	10.9951	2.92971	0.321926	3.86339	0.0905037	0.036236	0.126743	0.0781066	0.0312724	0.109379
DE+	131	27.5	0.665891	0.00640836	0.003048	0.00645709	0.00299927	0.0286338	0.00789091	45.3604	0.00515273	6.42757	6.08205	8.06976		543.852	996.391			0.595273	0.789818		6.22143	11.3983			0.478095	4.09046	0.0557818			0.0498218
DE+	132	25	0.72384	0.0050276	0.0031	0.0051704	0.0029572	0.0284516	0.00876	48.6911	0.00512	6.23246	7.80384	8.34414	4.12509	634.884	763.409	2089.3	1454.41	0.6644	0.7104	0.3512	7.6993	9.25793	25.3371	17.6378	0.574752	4.035	0.070012	0.23744	0.307452	0.067808	0.229972	0.297784
DE+	133	28.4	0.649437	0.00538451	0.00328873	0.0055257	0.00314718	0.0272127	0.00760563	43.0175	0.00489789	5.98374	7.19478	7.23733	4.23389	581.27	594.793	1814.63	1233.36	0.714437	0.718662	0.420423	7.32558	7.496	22.8692	15.5436	0.509532	4.01471	0.0805141	0.253165	0.333683	0.064338	0.202299	0.266637
DE+	135	26.9	0.684758	0.00634758	0.0035513	0.00657435	0.00332454	0.0304086	0.00862454	47.0884	0.00547212	6.93141	6.6667	7.03658	3.21351	725.663	869.406	1215.47	489.81	0.837546	0.884015	0.403717	7.907	9.47327	13.2441	5.33709	0.38139	4.39733	0.0971078	0.0906952	0.187803	0.0709405	0.0662528	0.137193
DE+	137	27.7	0.655018	0.00613971	0.00344621	0.00627617	0.00330975	0.0294596	0.00819495	43.9011	0.00530325	6.44908	7.40468	7.76022		651.484	751.989			0.736823	0.772202		8.07171	9.31694			0.464538	3.73093	0.0889242			0.0721264

## Sheet: Serum Data
Group	Cage	Tag	Baseline Ca	Day 9 Ca	Day 30 Ca	Baseline P	Day 9 P	Day 30 P	CTX D9	PINP D9	PINP/CTX D9	CTX D30	PINP D30	PINP/CTXD30
B	1		6.71419			9.50822
B	2		8.45746			11.1902
B	3		6.92376			7.31554
B	5		7.11178			10.0627
B	6		8.13446			11.4605
B	7		8.52655			9.33658
B	8		8.33778			9.94404
B	9		8.68375			8.95984
B	10		8.49898			8.1657
B	11		8.09029			8.68259
B	12		8.29778			10.6764
B	13		7.65174			9.01025
B	14		9.29013			8.71234
B	15		7.58033			8.40138
B	16		8.69937			9.75695
B	23		8.61198			9.07275
B	96		12.0373			12.3697
B	109
C	19		8.20568	8.67802	9.15545	8.53542	10.0606	12.517	28.7139	37.9489	1.32162
C	20		8.32135	8.65627	9.18142	9.61437	12.7066	11.9523	30.1169	37.7502	1.25346
C	21		8.25799	9.62499	10.5067	9.66752	10.455	9.04652				22.6298	69.8581	3.1
C	25		10.168	10.0736	9.25467	11.3938	10.3618	12.1361
C	26		8.86343	7.20993620196005	9.97857	9.2481	10.5531	10.132	33.6287	26.618	0.791526
C	27		8.95164	8.31318	12.3341471780638	7.57517	10.1272	11.1478	25.5597	50.0631	1.95868
C	29		9.61245	9.23138	9.20124	10.306	13.1223	14.1051	35.5388	79.2405	2.22969
C	31		9.91712	9.38792	10.0083	9.13134	9.53969	8.50478				25.1448	17.0341	0.677439
C	32		8.91042	8.75074	8.75845	9.65635	10.7024	11.039
C	33		10.4188	8.1735	9.42707	8.79316	9.50803	12.527	27.6152	50.5617	1.83094
C	34		9.55288	8.77828	8.95996	8.40461	11.0098	7.25354	30.2457	63.4535	2.09794	26.7132	21.8137	0.816589
C	35		10.4283	9.63716	8.16908	11.8813	9.79343	11.3637				31.1704	18.2371	0.585078
C	36		9.97275	9.45295	8.69976	10.3021	10.586	8.02355
C	46		12.2535	9.32083	9.6537	8.84561	10.107	6.49287				33.1589	23.8849	0.720318
C	50		11.7733	7.75004	9.24649	10.914	11.7791	9.15065
C	51		12.2419	9.31756	9.19403	9.08393	13.0706	11.1302
C	57		12.2212	8.88714	8.89704	10.0251	12.0601	6.65749				41.4988	165.830
C	69		12.4079	9.02244	8.94522	14.305059326946	10.5855	8.86316				53.098	78.7054	1.48227
C	110		11.7274	8.93636	9.64856	10.6353	10.3427	8.62839
C	138		9.93033	9.89545	8.8797	11.3469	10.3998	8.51271
CE	4		9.08789	9.12283	10.8564	10.1287	10.0963	13.3419
CE	30		8.54349	11.0085	10.4696	7.52518	13.6476	14.8514
CE	58		11.6758	8.67435	10.2642	8.91697	12.5225	7.87279	55.3561	65.4015	1.18147	51.4558	97.567	1.89613
CE	59		11.447	8.31233	8.99299	8.5461	11.6786	7.72704	60.8933	57.1655	0.938781	53.5126	31.9969	0.597932
CE	60		11.6596	11.041	10.4296	8.71775	14.3164	11.1982
CE	61		9.2412	7.68425	8.90738	9.02174	11.0133	11.8049	41.2666	38.1429	0.924304	64.128	43.1279
CE	62		9.75776	8.0102	9.64061	11.9585	8.74393	8.76265	42.3624	38.8541	0.917183	50.9859	67.36	1.32115
CE	63		10.4232	8.16953	10.4048	11.2765	8.28522	13.8414
CE	65		10.1096	12.5283866042716	10.2059	11.1662	17.2446241749055	11.4486
CE	66		11.3361	8.06098		11.3601	7.85568
CE	67		10.1393	9.05385	8.51872	8.50215	9.87265	8.04712	42.5054	54.0299	1.3	47.3439	73.8868	1.56064
CE	68		9.47354	8.90934	9.30418	10.7254	9.02434	8.18369	40.4244	37.5138	0.927998	55.3749	77.2779	1.39554
CE	70		10.6222	10.4669	11.1617	9.26943	10.0445	8.45911
CE	71		11.3025	9.34966	8.13718	9.99923	10.7812	10.05
CE	73		10.6942	9.29228	9.74997	8.78717	11.0275	9.7501
CE	74		9.34584	8.55319	9.87933	8.77785	8.44533	8.20941	63.1368	42.5271	0.673571	44.8959	43.7528	0.974539
CE	75		9.90801	;14.4684207824552	10.0193	8.99894	18.0101853457012	8.67805
CE	76		10.034	9.56089	7.12189	8.967	10.9069	8.58083
CE	93		12.1052	8.65336	9.14939	13.1083	8.8274	9.54796
CE	125		7.87313	9.50595	10.224	9.42509	11.1281	7.42845
CE+	24		8.73634	8.81665	10.686	7.81993679459354	10.3859	13.4406387585576
CE+	98		10.2063	9.80982	11.1569	11.5678	13.5736591702886	14.033822403358
CE+	99		9.92857	8.78146	10.0499	13.7572076660893	7.47662	8.86868				35.8645	15.7359	0.43876
CE+	100		9.70005	9.52168	8.4066236191451	9.88938	9.0492	8.39811				28.1436	30.121	1.07026
CE+	101		9.89725	8.65414	10.6842	9.06998	11.6436	10.4501	91.5211	93.3969	1.0205	29.0539	50.0937	1.72416
CE+	103		10.3511	8.29613	10.6042	12.3089	9.93304	8.68717	37.3242	32.0224	0.857954	29.54	23.236	0.786595
CE+	104		10.6138	9.20156	11.2875	10.6468	11.043	10.41	40.8226	52.1257	1.27688	31.3558	22.6735	0.723103
CE+	106		10.5752	7.53534068249551	10.4108	11.0034	9.5284	10.2442	42.4944	42.5411	1.0011	54.247	57.4397	1.05885
CE+	107		12.14	9.31976	10.3405	12.0779	10.0081	11.1968
CE+	108		11.1538	9.1339	9.42805	10.3427	9.29087	8.03789	49.5	50.3601	1.01738	40.7177	15.5735	0.382476
CE+	111		10.611	8.86986	10.3812	10.1427	9.58705	10.2909
CE+	112		11.2589	8.41562	10.5147	10.5615	8.72424	10.1845
CE+	113		10.835	8.73047	11.5848	11.4208	11.8908	10.1104	85.2177	74.2303	0.871067
CE+	114		9.47791	9.35877	9.91061	9.3996	8.85108	8.61785
CE+	115		11.4792	8.88185	10.2625	10.5093	9.23716	10.2412
CE+	116		11.2473	8.40237	9.7103	10.6532	10.1927	9.38163
CE+	117		10.142	8.84601	10.1636	9.5206	8.75312	9.32724
CE+	118		9.49956	7.72847	9.62754	10.4337	10.5926	10.8651	60.3961	85.4549	1.41491
CE+	122		8.31863	9.03417	9.50224	10.4504	10.1484	8.70753
CE+	126		8.4951	9.47695	10.378	10.9304	8.59868	8.98231
D	17		8.17993	10.4541	11.1058	9.32806	11.9197	6.7913				42.7259	63.1713	1.47852
D	18		8.58043	10.9581	12.0742	9.17887	11.3443	13.2602				53.9032	35.2141	0.653284
D	22		8.13601	9.95957	11.0237	8.82998	10.0138	7.35309	28.0776	35.861	1.27721	29.477	41.8784	1.42071
D	37		10.0017	10.9687	9.53534	7.13774	9.89442	7.72618
D	38		9.68002	9.05139	9.94946	8.78499	10.7832	10.0198
D	39		9.63052	9.55447	10.9527	8.07706	10.0699	11.9766
D	40		11.1248	9.50859	12.0052	12.6301435465393	10.6434	8.83877
D	41		9.70846	9.97444	10.4375	9.0049	11.077	9.83127	33.716	44.477	1.31917	36.0769	73.1207	2.0268
D	42		10.28	7.61417	8.77579	10.4996	10.38	10.6092	38.476	74.9222		28.563	53.0756	1.85819
D	43		11.197	10.606	11.1456	8.33022	11.4197	8.43716
D	44		9.3528	7.80283	11.0766	8.88134	9.95357	10.215	40.2437	46.8728	1.16472
D	45		11.1953	11.1736	10.0441	12.1994425932906	10.018	8.18217
D	47		9.80525	7.79211	11.3733	9.62009	13.5692581811296	8.53964	48.5379	44.8699	0.924431	47.1304	49.5454	1.05124
D	48		10.1005		11.6272	9.41317	11.7981	8.88455
D	49		11.7622	8.79145	12.1216	8.7704	9.92224	11.0182
D	52		11.6345	9.18791	11.0272	11.5985	10.2273	9.10052
D	53		10.721	10.0118	8.77663	7.78689	8.56485	10.8014	55.6943	32.2259	0.57862	50.1442	30.0278	0.598829
D	54		12.1576	10.3527	12.3516	11.9014	9.87092	10.2855
D	55		10.7275	8.4312	10.2231	9.15915	9.69686	10.6265
D	56		11.4455	9.23646	10.2085	9.7288	9.45965	10.3668	38.42	59.0095	1.53591
DE	72		10.9564	9.64672	10.1938	10.3597	10.4535	7.56266	75.20	35.9196	0.477654	61.9584	53.344	0.860965
DE	77		10.2756	10.5926	9.70831	9.68984	9.48558	6.5063
DE	78		11.6845	9.92027	11.0167	10.5683	7.93986	9.00242
DE	79		11.657	10.2677	11.43	10.0529	7.67655	6.69667
DE	80		10.261	8.58763	10.6661	7.81693	10.5516	8.6365
DE	82		10.1225	9.89121	14.3165	10.2357	11.8267	9.69654	45.0118	65.3519	1.45188
DE	83		10.636	7.74451	9.87175	7.89517	8.94429	7.30526	43.4492	45.6264	1.05011	66.6373	40.9851	0.615047
DE	84		10.0663	7.40958	9.39785	9.33532	9.54232	6.9205
DE	85		9.89313	8.03551	9.83447	8.48284	9.49524	8.37207	43.0613	114.400
DE	86		11.3908	8.89742	9.26677	9.32977	8.50202	6.45137
DE	87		10.9073	9.12557	11.4894	9.01183	11.6355	6.65975
DE	88		11.1577	9.23657	10.0927	9.65415	9.21074	8.02396	46.8822	43.5716	0.929384	52.4044	64.0566	1.22235
DE	90		10.5724	9.01065	11.7749	9.26002	9.94335	9.13507				76.2636	63.8053	0.836642
DE	91		9.2653	9.42253	12.1842	11.7929373815692	11.5904	7.52407
DE	92		9.65662	9.37444	11.1262	9.9254	10.4593	10.7553				37.2039	29.9005	0.803694
DE	95		10.712	9.3763		9.01973	10.5945
DE	97		9.08226	10.0564	13.6673	8.97067	10.7698	7.5209
DE	124		7.85217	8.88636	11.7815	9.55158	10.5177	9.28662	40.7119	30.878	0.758451	56.2615	31.5081	0.560029
DE	134		8.25737	9.56267	10.4224	9.28627	9.95064	8.13077	59.6431	31.8785	0.534488	45.5126	12.6828	0.278665
DE	136		8.05339	10.6452	11.7555	9.66057	11.518	8.55152
DE+	28		10.3998	9.21997	10.0205	10.6781	10.0511	6.15696
DE+	64		10.1908	9.2722	13.078	10.7687	10.3432	10.220640126748
DE+	81		12.0298	9.10653	11.8519	10.8292	8.12627	7.84163	39.2937	24.7379	0.629563	44.2638	13.7733	0.311164
DE+	89		11.9612	8.95502	10.4184	9.4675	9.29194	6.84836	45.1502	96.3051	2.133	47.6952	21.2125	0.444751
DE+	94		11.8041	9.21025		9.60489	10.5276		53.3651	13.0909	0.245309
DE+	102		12.7233	8.37179	11.1548	13.657	12.3542	8.69555
DE+	105		12.5555	10.0163	11.1097	14.9788	11.4509	7.56168
DE+	119		10.7275	10.0408	10.7655	10.2304	9.04491	7.32787	58.6536	104.962	1.78952	88.022	35.27	0.400695
DE+	120		11.9157	8.77285	10.9195	9.59549	11.4217	8.94191
DE+	121		11.464	8.56987	10.2211	9.85971	8.99074	6.4697	45.6023	31.3808	0.688141	52.1629	26.1525	0.501363
DE+	123		9.36882	8.00655	11.691	12.1767	11.3483	7.72855	47.9428	40.5656	0.846125	31.3597	10.6177	0.338577
DE+	127		7.78635	9.56663	9.9631	12.4143	8.86205	6.27751
DE+	128		7.55913	10.2301	10.0823	26.7145	11.0717	5.64201
DE+	129		8.95196	9.37706	10.1757	9.52692	10.9008	7.76277	80.061	77.6612	0.970025	73.7717	80.46383
DE+	130		9.29359	10.2857	11.3462	11.2665	10.2619	7.49772
DE+	131		9.01463	9.78781	9.94136	12.365	10.2949	8.07984
DE+	132		8.75931	11.3416	11.3261	9.84775	10.314	6.85627
DE+	133		8.83603	11.0769	10.4255	10.983	11.0222	9.50477				50.3882	30.016	0.595694
DE+	135		8.61011	10.011	11.9105	9.44052	9.37927	7.11575
DE+	137		11.3025	8.19271	11.9141	20.757	11.7687	6.92604

## Sheet: Sheet2
Cage	Tag	Day -7	Day -3	Day 1	Day 8	Day 15	Day 22	Day 29
1		26.2	26.7	26.9
2		27.3	27.4	29
3		26	27.6	28.5
5		25.1	26.5	25.9
6		27	27	27.8
7		18	27.3	27.9
8		27.7	27.8	27.8
9		24	25.4	25.7
10		27.1	27.7	28.4
11		26.8	26.8	27.7
12		25.3	25.9	25.8
13		25.7	27.3	28
14		29.9	28.4	26.8
15		27.4	29.2	29.2
16		26.5	28	27.6
23		31.1	31.9	33.3
96		23.9	20.2	24.5
109
19		23.2	22.9	23.5	23.7	25	27.4	27.8
20		29.7	31	31.2	30.9	31.7	30.3	31
21		25	25.5	26.8	27.2	27.2	27.7	28.4
25		29.2	29.7	31	31.8	32.8	33.3	34.8
26		29.1	29.7	30.4	31	32.9	32.9	35
27		28.9	31.1	31.4	30.4	33.2	32.3	33.2
29		27.7	27.8	28.4	28.8	31.1	30.3	31.2
31		26.5	27.8	28.2	29	29.6	29	31
32		25.8	26.7	27.3	28.4	29.5	28.6	30.1
33		25.3	25.9	26.6	26.1	27.9	27.8	28.1
34		28.2	29	30	30	32.2	32	33.3
35		31	31.7	32.1	33.9	36.4	36.7	36.4
36		26.2	26.3	26.6	26.5	26.4	26.6	26.9
46		24.7	27.2	27.9	28.9	30.2	29.7	30.2
50		27.1	27.7	28.7	28.9	30.7	29.5	31.8
51		19.8	26.2	26.5	27.8	27	26.5	26.7
57		24.2	24.7	24.4	24.9	27	27.1	26.7
69		27.6	28.5	27.9	29.4	29.4	29.9	29.7
110		25.7	26.7	27.7	27.8	28.7	29.5	31.2
138		24.4	25.2	25.7	26.7	27.7	27.9	28.7
4		17.5	24.6	25.5	27.5	27.4	27.9	28.5
30		25.9	28.3	27.6	28.5	28.7	29.2	30.4
58		27.3	27.8	28.6	30.7	30.8	29.4	29.1
59		24.6	24.8	25	27	25.7	25.8	26.8
60		29.5	30.4	30.2	30.9	30	30.5	31.1
61		27.3	28.2	27.9	30.7	28.5	28.9	28.4
62		28.8	29.9	30	32.5	30.2	30.8	32
63		17.7	26.9	26.6	29.3	28.3	27.9	28.8
65		19	27.5	26.8	28	27.5	27.6	29.1
66		27.8	28.5	28.9	30.1
67		25.1	27	26.4	27.7	27.4	28.7	29.4
68		26.9	27.8	29.2	30.5	28.7	29.1	29.1
70		26.7	26.7	26.2	28.2	27.3	27.2	28.1
71		27.8	28.1	28.5	29.2	28.3	28.3	29
73		27	26.8	26.7	27.4	27.2	27.6	28.9
74		27.9	30.3	30.8	29.7	29.7	29.1	29.9
75		26.8	27	27.5	28.6	28.8	28.4	28.5
76		25.7	25.8	26.1	28.1	27.2	28.2	28.6
93		27.8	28.7	28.3	28.8	29	28	29.1
125		23.6	24.2	25.4	26	25.9	26.3	27.8
24		17.7	26.7	26	27.7	26.3	26	27.1
98		24.3	25.5	25.7	29.5	28.6	26.9	26.6
99		28.6	29.4	30	31.8	30.2	29.4	28.9
100		23.5	23.8	23.9	24.3	23.6	23	23.6
101		30.9	31.1	30	31.5	29.9	31.5	30.7
103		25.7	26.6	26	28.2	26.7	26.3	26.6
104		31.2	29.9	29.5	31.1	31.1	30.9	31.4
106		24.8	24.6	24.8	26.3	25.6	24.9	25
107		22.5	27.5	27.2	29	27.9	27.7	27.9
108		26.9	29	29.2	30.5	29.4	30.2	32
111		26.1	26.4	26.1	28.2	28	27.9	29.1
112		25.3	26	26.8	27.6	27	28.2	28.9
113		27.3	28.9	27.8	29.1	27.5	27.3	27.1
114		25.3	25.9	25.4	26.3	25.9	26.3	25.9
115		26.6	26.1	26.3	27.1	26.2	25.6	26.3
116		27.2	27.7	27.2	29.3	27.4	28.8	27.6
117		29.2	30.8	30	30.9	29.1	28.9	28.8
118		25.2	25.8	27.2	26.6	26.3	25.7	25.6
122		27.8	28.2	27.6	28.6	29.5	28.7	28.7
126		29	30.5	31.2	30.6	31	31.1	31.3
17		24.5	26.2	25.7	29	30.4	31.4	32.4
18		24.5	27	28.6	29.9	30.1	32	31.8
22		28	27.8	28.7	29.3	30.7	30.8	33.1
37		27.9	27.6	26.8	27.5	28.4	29.1	29.7
38		27	27.1	27.4	28.9	29.7	28.8	29.5
39		27.6	28.4	31.1	29.9	30	28.6	29.2
40		17.8	27.1	29.3	30.2	31.2	31.2	31.4
41		26	26.9	27.1	29.6	30.1	30.8	31.8
42		27.8	29	29.2	29.4	29.3	30.8	31.5
43		28.4	28.3	29.1	30.3	31.7	31.2	32.6
44		24.5	24.9	25.1	27.2	27.9	27.5	28.3
45		25.6	25.7	27	29	31.1	32.2	30.9
47		27.6	29.1	30.2	31.7	33.5	35.1	35.3
48		27.2	26.9	28.5	28.9	30	29.7	30.3
49		21	27.3	27.2	28.4	29	30.1	31
52		29.5	29.6	28.3	29.9	31.2	30.6	30.4
53		30.3	30.9	30.7	32.2	33.9	33.2	36.9
54		27.8	28.9	28.5	28.9	30.3	29.5	30.4
55		25.8	26.2	26.7	29.1	31.5	32	33.7
56		27.2	26.7	26.3	27.2	28.1	27.3	27.6
72		25.7	26.4	27.3	26.8	26.2	26.4	26.9
77		27.1	28.2	28.4	27.9	28.5	27.2	27.8
78		29	30.9	30.7	32	32.8	33.8	37.3
79		30.1	31.8	30.6	32.5	31	31	31.2
80		28.5	28.1	28	30.7	29.5	29.1	29.8
82		31	31.8	31.2	30.8	30.9	31.3	33.1
83		24.5	24.2	24.8	25.9	25.8	25.7	26.5
84		26.6	27.5	27.3	29.3	29.6	28.7	29.6
85		25.3	26.6	26.3	29.3	29.7	30.7	31
86		27.6	28.1	28.6	29.8	31.1	32	33.2
87		27.4	27	27.7	27.9	28	29.5	30
88		26.7	28.2	29.6	29.9	30.6	30.3	31.1
90		25.9	26.6	26.8	27	29.4	27.6	27.8
91		24.5	26.4	25.8	28.3	28.1	27.5	29
92		28.7	28.9	29.2	31.2	31.5	32.4	33.8
95		20.5	25.1	26.2	28.8	28
97		26.2	26.4	26.1	28.3	30.8	32.1	32.2
124		27	27.3	27.3	28.6	28.6	28.9	29.6
134		25.9	25.9	25.8	27	27.8	29.5	31.1
136		25.6	25.8	26.6	28.4	28.3	28.9	30.7
28		31.9	32.3	32.3	33	34.7	34.4	34.2
64		28.6	30	29.9	32	30.3	31.3	30.5
81		27.2	27.1	27.3	28.6	28.7	27.4	27.8
89		26.5	26.5	27.2	29.8	29	28	28.3
94		24.8	25.6	25.7	27.4	26.8	26.1	27.1
102		30.6	30.3	30.6	29.9	30.2	30.9	32
105		27.4	27.9	27.6	28.3	29	28.7	29
119		25.6	26.1	26.3	27	26.9	27.9	28.9
120		18.4	24.4	24.8	26.4	25	23.8	25.1
121		24.7	26	26.2	27.5	26.9	26.1	26.7
123		30.3	31.8	31.3	32.2	31.1	31.7	31.3
127		23.5	24.2	24.4	24.8	25	24.6	24.1
128		28.1	29.2	29	29.4	29.7	29.5	29.5
129		24.8	26	25.4	26.4	27.1	27.9	27.4
130		26.6	27.3	27.2	28.2	28.3	28.5	29.4
131		26	27.2	27.5	27.4	27.5	26.9	26.6
132		22.9	24.4	25	25.4	24.3	24.2	24.7
133		27.3	28.7	28.4	28.8	29.3	28.7	28.9
135		26.7	27.4	26.9	28.1	28.1	27.3	27.4
137		26.6	26.8	27.7	27.7	27.5	28.1	28.4
